# Supplementary material for: Redox Regulation of Salt Tolerance in Eutrema salsugineum by Proteomics
Source: Int J Mol Sci. 2023 Sep 25;24(19):14518. doi: 10.3390/ijms241914518 (PMC10572166; doi:10.3390/ijms241914518)
Supplement: Supplementary file 1 [file ijms-24-14518-s001.zip]

Archive with 5 entries (5 files):
- Supplement Figures.pdf
- Table S1.pdf
- Table S2.xlsx
- Table S3.xlsx
- Table S4.xlsx
