# Supplementary material for: Redox Regulation of Salt Tolerance in Eutrema salsugineum by Proteomics
Source: Int J Mol Sci. 2023 Sep 25;24(19):14518. doi: 10.3390/ijms241914518 (PMC10572166; doi:10.3390/ijms241914518)
Supplement: Supplementary file 1 [file ijms-24-14518-s001.zip › Table S2.xlsx]

## Sheet: Sheet1
Table S2. Primers used in this study for PCR and genotyping
Gene name	Gene id	Forward primer(5' to 3')	Reverse primer(5' to 3')
GPX	EUTSA_v10017319mg	ggggACAAgTTTgTACAAAAAAgCAggCTTCATGGCGGATGAATCTCCAAA	ggggACCACTTTgTACAAgAAAgCTgggTTAGAAGAAGAAGCCTGTCCCAA
Gene name	Gene id	LBb1.3	primer-LP	primer-RP
gpx	SALK_082445C	ATTTTGCCGATTTCGGAAC	TTGTTTGCCACACATTGATTG	TTTTACCATTTGGAAGCAACG
