# Supplementary material for: Redox Regulation of Salt Tolerance in Eutrema salsugineum by Proteomics
Source: Int J Mol Sci. 2023 Sep 25;24(19):14518. doi: 10.3390/ijms241914518 (PMC10572166; doi:10.3390/ijms241914518)
Supplement: Supplementary file 1 [file ijms-24-14518-s001.zip › Table S3.xlsx]

## Sheet: sheet 1
Table S3. Differentially expressed proteins detected in total protein response to salt stress.
Gene name	logFC	P-Value	Description	Biological Process	Cellular Component	Molecular Function	KEGG pathway
EUTSA_v10017992mg	2.019	0.0183215	Pre-Mrna-Processing-Splicing Factor 8A [Camelina Sativa]	GO:0006396 RNA processing; GO:0006725 cellular aromatic compound metabolic process; GO:1901360 organic cyclic compound metabolic process; GO:0006807 nitrogen compound metabolic process; GO:0044238 primary metabolic process; GO:0044237 cellular metabolic process; GO:0071704 organic substance metabolic process; GO:0006397 mRNA processing; GO:0016070 RNA metabolic process; GO:0000398 mRNA splicing, …	GO:0043229 intracellular organelle; GO:0044446 intracellular organelle part; GO:0032991 macromolecular complex; GO:0044424 intracellular part; GO:0005681 spliceosomal complex; GO:0005623 cell; GO:0044422 organelle part; GO:0043226 organelle; GO:0043231 intracellular membrane-bounded organelle; GO:0005634 nucleus; GO:0044464 cell part; GO:0005622 intracellular; GO:1990904 ribonucleoprotein complex…	GO:0097159 organic cyclic compound binding; GO:1901363 heterocyclic compound binding; GO:0003723 RNA binding; GO:0017070 U6 snRNA binding; GO:0005488 binding; GO:0003676 nucleic acid binding; GO:0005515 protein binding; GO:0017069 snRNA binding; GO:0030623 U5 snRNA binding;	eus03040 Spliceosome - Eutrema salsugineum;
EUTSA_v10018519mg	0.792	0.025259	Acetylornithine Aminotransferase, Chloroplastic/Mitochondrial [Camelina Sativa]	GO:0009064 glutamine family amino acid metabolic process; GO:0044281 small molecule metabolic process; GO:0044763 single-organism cellular process; GO:0006525 arginine metabolic process; GO:0006807 nitrogen compound metabolic process; GO:0044699 single-organism process; GO:0044238 primary metabolic process; GO:1901605 alpha-amino acid metabolic process; GO:0044237 cellular metabolic process; GO:0…		GO:0097159 organic cyclic compound binding; GO:1901363 heterocyclic compound binding; GO:0016769 transferase activity, transferring nitrogenous groups; GO:0003824 catalytic activity; GO:0005488 binding; GO:0043167 ion binding; GO:0043168 anion binding; GO:0008483 transaminase activity; GO:0016740 transferase activity; GO:0048037 cofactor binding; GO:0030170 pyridoxal phosphate binding;	eus00220 Arginine biosynthesis - Eutrema salsugineum; eus01110 Biosynthesis of secondary metabolites - Eutrema salsugineum; eus01230 Biosynthesis of amino acids - Eutrema salsugineum; eus01210 2-Oxocarboxylic acid metabolism - Eutrema salsugineum; eus01100 Metabolic pathways - Eutrema salsugineum;
EUTSA_v10018604mg	0.602	0.0067553	Glyceraldehyde-3-Phosphate Dehydrogenase Os=Eutrema Salsugineum Ox=72664 Gn=Eutsa_V10018604Mg Pe=3 Sv=1	GO:0006006 glucose metabolic process; GO:0044723 single-organism carbohydrate metabolic process; GO:0008152 metabolic process; GO:0055114 oxidation-reduction process; GO:0044710 single-organism metabolic process; GO:0044281 small molecule metabolic process; GO:0005996 monosaccharide metabolic process; GO:0044699 single-organism process; GO:0044238 primary metabolic process; GO:0005975 carbohydrat…		GO:0097159 organic cyclic compound binding; GO:1901363 heterocyclic compound binding; GO:0016620 oxidoreductase activity, acting on the aldehyde or oxo group of donors, NAD or NADP as acceptor; GO:1901265 nucleoside phosphate binding; GO:0051287 NAD binding; GO:0003824 catalytic activity; GO:0005488 binding; GO:0016903 oxidoreductase activity, acting on the aldehyde or oxo group of donors; GO:005…	eus01110 Biosynthesis of secondary metabolites - Eutrema salsugineum; eus01230 Biosynthesis of amino acids - Eutrema salsugineum; eus01200 Carbon metabolism - Eutrema salsugineum; eus00710 Carbon fixation in photosynthetic organisms - Eutrema salsugineum; eus00010 Glycolysis / Gluconeogenesis - Eutrema salsugineum; eus01100 Metabolic pathways - Eutrema salsugineum;
EUTSA_v10018079mg	0.693	0.0104583	F-Box Protein At1G78280 [Camelina Sativa]			GO:0005515 protein binding; GO:0005488 binding;
EUTSA_v10018397mg	0.805	0.00193552	Endoglucanase Os=Eutrema Salsugineum Ox=72664 Gn=Eutsa_V10018397Mg Pe=3 Sv=1	GO:0009251 glucan catabolic process; GO:0006073 cellular glucan metabolic process; GO:0044275 cellular carbohydrate catabolic process; GO:0044042 glucan metabolic process; GO:0030243 cellulose metabolic process; GO:0044247 cellular polysaccharide catabolic process; GO:0005975 carbohydrate metabolic process; GO:0044238 primary metabolic process; GO:0000272 polysaccharide catabolic process; GO:0044…	GO:0031224 intrinsic component of membrane; GO:0016020 membrane; GO:0016021 integral component of membrane; GO:0044425 membrane part;	GO:0004553 hydrolase activity, hydrolyzing O-glycosyl compounds; GO:0016787 hydrolase activity; GO:0003824 catalytic activity; GO:0008810 cellulase activity; GO:0016798 hydrolase activity, acting on glycosyl bonds;
EUTSA_v10018504mg	0.819	0.025762	Geranylgeranyl Diphosphate Reductase, Chloroplastic Species=Noccaea Caerulescens Taxid=107243 Gene=Mp_Tr13684_C0_G1_I1_G.40044(Predicted) Os=Eutrema Salsugineum Ox=72664 Gn=Eutsa_V10018504Mg Pe=4 Sv=1	GO:0051188 cofactor biosynthetic process; GO:0046148 pigment biosynthetic process; GO:0015994 chlorophyll metabolic process; GO:0006725 cellular aromatic compound metabolic process; GO:0044699 single-organism process; GO:0009058 biosynthetic process; GO:1901566 organonitrogen compound biosynthetic process; GO:0044237 cellular metabolic process; GO:0071704 organic substance metabolic process; GO:0…		GO:1901265 nucleoside phosphate binding; GO:0050660 flavin adenine dinucleotide binding; GO:0016628 oxidoreductase activity, acting on the CH-CH group of donors, NAD or NADP as acceptor; GO:0043167 ion binding; GO:0000166 nucleotide binding; GO:0048037 cofactor binding; GO:0045550 geranylgeranyl reductase activity; GO:0016491 oxidoreductase activity; GO:0016627 oxidoreductase activity, acting on …	eus01110 Biosynthesis of secondary metabolites - Eutrema salsugineum; eus00900 Terpenoid backbone biosynthesis - Eutrema salsugineum; eus00860 Porphyrin and chlorophyll metabolism - Eutrema salsugineum; eus01100 Metabolic pathways - Eutrema salsugineum;
EUTSA_v10018960mg	0.721	0.0087825	Rieske (2Fe-2S) Domain-Containing Protein Species=Arabidopsis Thaliana Taxid=3702 Gene=Psb33(Predicted) Os=Eutrema Salsugineum Ox=72664 Gn=Eutsa_V10018960Mg Pe=4 Sv=1	GO:0042126 nitrate metabolic process; GO:0055114 oxidation-reduction process; GO:0044281 small molecule metabolic process; GO:0044763 single-organism cellular process; GO:0044699 single-organism process; GO:0006807 nitrogen compound metabolic process; GO:0044237 cellular metabolic process; GO:0071704 organic substance metabolic process; GO:0071941 nitrogen cycle metabolic process; GO:0008152 meta…		GO:0051537 2 iron, 2 sulfur cluster binding; GO:0003824 catalytic activity; GO:0005488 binding; GO:0051536 iron-sulfur cluster binding; GO:0016661 oxidoreductase activity, acting on other nitrogenous compounds as donors; GO:0008942 nitrite reductase [NAD(P)H] activity; GO:0098809 nitrite reductase activity; GO:0046857 oxidoreductase activity, acting on other nitrogenous compounds as donors, with …
EUTSA_v10018427mg	1.801	0.0070977	Glucan Endo-1,3-Beta-Glucosidase 2 [Brassica Napus]	GO:0008152 metabolic process; GO:0005975 carbohydrate metabolic process; GO:0044238 primary metabolic process; GO:0071704 organic substance metabolic process;		GO:0004553 hydrolase activity, hydrolyzing O-glycosyl compounds; GO:0016787 hydrolase activity; GO:0003824 catalytic activity; GO:0016798 hydrolase activity, acting on glycosyl bonds;	eus00500 Starch and sucrose metabolism - Eutrema salsugineum; eus01100 Metabolic pathways - Eutrema salsugineum;
EUTSA_v10024082mg	1.226	0.00192156	Myosin Heavy Chain-Like Protein [Arabidopsis Thaliana]
EUTSA_v10023292mg	1.671	0.0091775	Pde316 [Arabidopsis Lyrata Subsp. Lyrata]	GO:0050794 regulation of cellular process; GO:0065008 regulation of biological quality; GO:0008152 metabolic process; GO:0050789 regulation of biological process; GO:0008360 regulation of cell shape; GO:0022603 regulation of anatomical structure morphogenesis; GO:0044763 single-organism cellular process; GO:0044699 single-organism process; GO:0009058 biosynthetic process; GO:0051128 regulation of…	GO:0044424 intracellular part; GO:0005623 cell; GO:0044464 cell part; GO:0005622 intracellular; GO:0005737 cytoplasm;	GO:0005524 ATP binding; GO:1901265 nucleoside phosphate binding; GO:0016874 ligase activity; GO:0001882 nucleoside binding; GO:0043167 ion binding; GO:0000166 nucleotide binding; GO:0016881 acid-amino acid ligase activity; GO:0016879 ligase activity, forming carbon-nitrogen bonds; GO:0097159 organic cyclic compound binding; GO:1901363 heterocyclic compound binding; GO:0032549 ribonucleoside bindi…
EUTSA_v10023664mg	0.621	0.004536	Dimethylallyl, Adenosine Trna Methylthiotransferase [Arabidopsis Thaliana]
EUTSA_v10023459mg	0.481	0.023559	Mrna, Clone: Rtfl01-04-E10 Species=Eutrema Halophilum Taxid=98038(Predicted) Os=Eutrema Salsugineum Ox=72664 Gn=Eutsa_V10023459Mg Pe=4 Sv=1	GO:0050794 regulation of cellular process; GO:0006790 sulfur compound metabolic process; GO:0065008 regulation of biological quality; GO:0055114 oxidation-reduction process; GO:0045454 cell redox homeostasis; GO:0044763 single-organism cellular process; GO:0019725 cellular homeostasis; GO:0044699 single-organism process; GO:0044237 cellular metabolic process; GO:0019419 sulfate reduction; GO:0042…	GO:0005623 cell;	GO:0016667 oxidoreductase activity, acting on a sulfur group of donors; GO:0016671 oxidoreductase activity, acting on a sulfur group of donors, disulfide as acceptor; GO:0003824 catalytic activity; GO:0016491 oxidoreductase activity;	eus00920 Sulfur metabolism - Eutrema salsugineum; eus01100 Metabolic pathways - Eutrema salsugineum;
EUTSA_v10023557mg	1.391	0.00075721	Nitrilase 2 Isoform X2 [Camelina Sativa]	GO:0006807 nitrogen compound metabolic process; GO:0008152 metabolic process;		GO:0016787 hydrolase activity; GO:0003824 catalytic activity; GO:0016810 hydrolase activity, acting on carbon-nitrogen (but not peptide) bonds;	eus00910 Nitrogen metabolism - Eutrema salsugineum; eus00460 Cyanoamino acid metabolism - Eutrema salsugineum; eus00380 Tryptophan metabolism - Eutrema salsugineum; eus01100 Metabolic pathways - Eutrema salsugineum;
EUTSA_v10024047mg	0.698	0.0271	Protein Nrt1/ Ptr Family 4.2 [Camelina Sativa]	GO:0006810 transport; GO:0051179 localization; GO:0051234 establishment of localization;	GO:0031224 intrinsic component of membrane; GO:0016020 membrane; GO:0016021 integral component of membrane; GO:0044425 membrane part;	GO:0005215 transporter activity;
EUTSA_v10023369mg	1.208	0.047164	Bnac01G42810D Protein Species=Brassica Napus Taxid=3708 Gene=Bnac01G42810D(Predicted) Os=Eutrema Salsugineum Ox=72664 Gn=Eutsa_V10023369Mg Pe=4 Sv=1			GO:0005515 protein binding; GO:0005488 binding;
EUTSA_v10011387mg	0.808	0.046138	Nucleolar Protein 56-Like [Brassica Napus]				eus03008 Ribosome biogenesis in eukaryotes - Eutrema salsugineum;
EUTSA_v10011701mg	1.868	0.0022208	Mrna, Clone: Rtfl01-39-G16 Species=Eutrema Halophilum Taxid=98038(Predicted) Os=Eutrema Salsugineum Ox=72664 Gn=Eutsa_V10011701Mg Pe=4 Sv=1				eus00920 Sulfur metabolism - Eutrema salsugineum; eus01100 Metabolic pathways - Eutrema salsugineum;
EUTSA_v10011555mg	0.826	0.0074998	Fmn Binding Protein [Arabidopsis Lyrata Subsp. Lyrata]	GO:0044699 single-organism process; GO:0008152 metabolic process; GO:0055114 oxidation-reduction process; GO:0044710 single-organism metabolic process;		GO:0097159 organic cyclic compound binding; GO:1901363 heterocyclic compound binding; GO:0097367 carbohydrate derivative binding; GO:1901265 nucleoside phosphate binding; GO:0003824 catalytic activity; GO:0032553 ribonucleotide binding; GO:0005488 binding; GO:0043167 ion binding; GO:0043168 anion binding; GO:0000166 nucleotide binding; GO:0010181 FMN binding; GO:0048037 cofactor binding; GO:00164…
EUTSA_v10011819mg	0.71	0.009244	Bnac06G04130D Protein Species=Brassica Napus Taxid=3708 Gene=Bnac06G04130D(Predicted) Os=Eutrema Salsugineum Ox=72664 Gn=Eutsa_V10011819Mg Pe=4 Sv=1
EUTSA_v10011195mg	0.683	0.0030423	Dna Polymerase I A, Chloroplastic/Mitochondrial-Like [Brassica Napus]	GO:0018130 heterocycle biosynthetic process; GO:0006260 DNA replication; GO:0006725 cellular aromatic compound metabolic process; GO:0006259 DNA metabolic process; GO:0034654 nucleobase-containing compound biosynthetic process; GO:1901360 organic cyclic compound metabolic process; GO:0006807 nitrogen compound metabolic process; GO:0009058 biosynthetic process; GO:0044238 primary metabolic process…		GO:0003677 DNA binding; GO:0008408 3'-5' exonuclease activity; GO:0016787 hydrolase activity; GO:1901363 heterocyclic compound binding; GO:0097159 organic cyclic compound binding; GO:0016779 nucleotidyltransferase activity; GO:0003824 catalytic activity; GO:0005488 binding; GO:0016788 hydrolase activity, acting on ester bonds; GO:0003676 nucleic acid binding; GO:0004518 nuclease activity; GO:0034…	eus03410 Base excision repair - Eutrema salsugineum; eus03440 Homologous recombination - Eutrema salsugineum; eus03030 DNA replication - Eutrema salsugineum; eus03420 Nucleotide excision repair - Eutrema salsugineum;
EUTSA_v10011485mg	0.651	0.020016	Polyadenylate-Binding Protein Rbp47A-Like Isoform X2 [Camelina Sativa]			GO:0097159 organic cyclic compound binding; GO:1901363 heterocyclic compound binding; GO:1901265 nucleoside phosphate binding; GO:0005488 binding; GO:0003676 nucleic acid binding; GO:0000166 nucleotide binding; GO:0036094 small molecule binding;
EUTSA_v10011634mg	1.524	0.00169602	Transcription Factor Vip1-Like [Brassica Oleracea Var. Oleracea]	GO:0050794 regulation of cellular process; GO:0010468 regulation of gene expression; GO:0006355 regulation of transcription, DNA-templated; GO:0031326 regulation of cellular biosynthetic process; GO:0080090 regulation of primary metabolic process; GO:0060255 regulation of macromolecule metabolic process; GO:0019219 regulation of nucleobase-containing compound metabolic process; GO:0010556 regulat…		GO:0097159 organic cyclic compound binding; GO:1901363 heterocyclic compound binding; GO:0003677 DNA binding; GO:0005488 binding; GO:0001071 nucleic acid binding transcription factor activity; GO:0003676 nucleic acid binding; GO:0043565 sequence-specific DNA binding; GO:0003700 transcription factor activity, sequence-specific DNA binding;	eus04016 MAPK signaling pathway - plant - Eutrema salsugineum;
EUTSA_v10004249mg	0.49	0.00143999	U1 Small Nuclear Ribonucleoprotein 70 Kda Species=Noccaea Caerulescens Taxid=107243 Gene=Ga_Tr770_C0_G1_I1_G.2585(Predicted) Os=Eutrema Salsugineum Ox=72664 Gn=Eutsa_V10004249Mg Pe=4 Sv=1			GO:0097159 organic cyclic compound binding; GO:1901363 heterocyclic compound binding; GO:0003723 RNA binding; GO:1901265 nucleoside phosphate binding; GO:0005488 binding; GO:0003676 nucleic acid binding; GO:0030619 U1 snRNA binding; GO:0000166 nucleotide binding; GO:0017069 snRNA binding; GO:0036094 small molecule binding;	eus03040 Spliceosome - Eutrema salsugineum;
EUTSA_v10004231mg	1.217	0.015837	Transferase Family Protein [Arabidopsis Lyrata Subsp. Lyrata]			GO:0016746 transferase activity, transferring acyl groups; GO:0016747 transferase activity, transferring acyl groups other than amino-acyl groups; GO:0003824 catalytic activity; GO:0016740 transferase activity;
EUTSA_v10004027mg	1.564	0.0137978	Octicosapeptide/Phox/Bem1P Family Protein [Arabidopsis Thaliana]			GO:0005515 protein binding; GO:0005488 binding;
EUTSA_v10003958mg	0.674	0.0035585	Gtp Cyclohydrolase Ii [Arabidopsis Thaliana]	GO:0009110 vitamin biosynthetic process; GO:0018130 heterocycle biosynthetic process; GO:0044711 single-organism biosynthetic process; GO:0009231 riboflavin biosynthetic process; GO:0044281 small molecule metabolic process; GO:0044763 single-organism cellular process; GO:0044699 single-organism process; GO:1901360 organic cyclic compound metabolic process; GO:0006807 nitrogen compound metabolic p…		GO:0016814 hydrolase activity, acting on carbon-nitrogen (but not peptide) bonds, in cyclic amidines; GO:0003935 GTP cyclohydrolase II activity; GO:0003824 catalytic activity; GO:0016830 carbon-carbon lyase activity; GO:0008686 3,4-dihydroxy-2-butanone-4-phosphate synthase activity; GO:0016829 lyase activity; GO:0016787 hydrolase activity; GO:0019238 cyclohydrolase activity; GO:0003933 GTP cycloh…	eus01110 Biosynthesis of secondary metabolites - Eutrema salsugineum; eus00790 Folate biosynthesis - Eutrema salsugineum; eus00740 Riboflavin metabolism - Eutrema salsugineum; eus01100 Metabolic pathways - Eutrema salsugineum;
EUTSA_v10004581mg	0.761	0.037385	Peroxidase Os=Eutrema Salsugineum Ox=72664 Gn=Eutsa_V10004581Mg Pe=3 Sv=1	GO:0006950 response to stress; GO:0055114 oxidation-reduction process; GO:0009636 response to toxic substance; GO:0044699 single-organism process; GO:0050896 response to stimulus; GO:0044237 cellular metabolic process; GO:0008152 metabolic process; GO:0042221 response to chemical; GO:1990748 cellular detoxification; GO:0042743 hydrogen peroxide metabolic process; GO:0072593 reactive oxygen specie…	GO:0005576 extracellular region;	GO:0097159 organic cyclic compound binding; GO:1901363 heterocyclic compound binding; GO:0020037 heme binding; GO:0003824 catalytic activity; GO:0005488 binding; GO:0043167 ion binding; GO:0016209 antioxidant activity; GO:0043169 cation binding; GO:0046872 metal ion binding; GO:0004601 peroxidase activity; GO:0046906 tetrapyrrole binding; GO:0016491 oxidoreductase activity; GO:0016684 oxidoreduct…	eus01110 Biosynthesis of secondary metabolites - Eutrema salsugineum; eus00940 Phenylpropanoid biosynthesis - Eutrema salsugineum; eus01100 Metabolic pathways - Eutrema salsugineum;
EUTSA_v10003616mg	0.602	0.027399	Dual Specificity Protein Phosphatase Phs1 (Fragment) Species=Noccaea Caerulescens Taxid=107243 Gene=Le_Tr20509_C0_G1_I1_G.65584(Predicted) Os=Eutrema Salsugineum Ox=72664 Gn=Eutsa_V10003616Mg Pe=4 Sv=1	GO:0016310 phosphorylation; GO:0035335 peptidyl-tyrosine dephosphorylation; GO:0044267 cellular protein metabolic process; GO:0044238 primary metabolic process; GO:0006470 protein dephosphorylation; GO:0016311 dephosphorylation; GO:0044237 cellular metabolic process; GO:0006796 phosphate-containing compound metabolic process; GO:0071704 organic substance metabolic process; GO:0008152 metabolic pr…		GO:0016301 kinase activity; GO:0004725 protein tyrosine phosphatase activity; GO:0042578 phosphoric ester hydrolase activity; GO:0003824 catalytic activity; GO:0016791 phosphatase activity; GO:0016788 hydrolase activity, acting on ester bonds; GO:0016787 hydrolase activity; GO:0008138 protein tyrosine/serine/threonine phosphatase activity; GO:0004721 phosphoprotein phosphatase activity; GO:001674…
EUTSA_v10004940mg	1.655	0.0081796	Remorin Species=Noccaea Caerulescens Taxid=107243 Gene=Mp_Tr17516_C0_G1_I1_G.50149(Predicted) Os=Eutrema Salsugineum Ox=72664 Gn=Eutsa_V10004940Mg Pe=4 Sv=1
EUTSA_v10004442mg	1.463	0.0157007	Transmembrane Protein, Putative (Protein Of Unknown Function, Duf642) [Arabidopsis Thaliana]
EUTSA_v100045981mg	0.824	0.012617	Cysteine Synthase Os=Eutrema Salsugineum Ox=72664 Gn=Eutsa_V100045981Mg Pe=3 Sv=1	GO:0000097 sulfur amino acid biosynthetic process; GO:0016053 organic acid biosynthetic process; GO:0044699 single-organism process; GO:0009058 biosynthetic process; GO:1901566 organonitrogen compound biosynthetic process; GO:0044237 cellular metabolic process; GO:0000096 sulfur amino acid metabolic process; GO:0044272 sulfur compound biosynthetic process; GO:0071704 organic substance metabolic p…		GO:0016829 lyase activity; GO:0004124 cysteine synthase activity; GO:0016740 transferase activity; GO:0003824 catalytic activity; GO:0016835 carbon-oxygen lyase activity;	eus01110 Biosynthesis of secondary metabolites - Eutrema salsugineum; eus01230 Biosynthesis of amino acids - Eutrema salsugineum; eus00920 Sulfur metabolism - Eutrema salsugineum; eus00270 Cysteine and methionine metabolism - Eutrema salsugineum; eus01200 Carbon metabolism - Eutrema salsugineum; eus01100 Metabolic pathways - Eutrema salsugineum;
EUTSA_v10003681mg	1.545	0.022701	Beta-D-Xylosidase 1 [Brassica Oleracea Var. Oleracea]	GO:0008152 metabolic process; GO:0005975 carbohydrate metabolic process; GO:0044238 primary metabolic process; GO:0071704 organic substance metabolic process;		GO:0004553 hydrolase activity, hydrolyzing O-glycosyl compounds; GO:0016787 hydrolase activity; GO:0003824 catalytic activity; GO:0016798 hydrolase activity, acting on glycosyl bonds;
EUTSA_v10004595mg	2.598	9.5774e-07	Nitrile-Specifier Protein 5 Isoform X2 [Brassica Rapa]			GO:0005515 protein binding; GO:0005488 binding;
EUTSA_v10003599mg	0.612	0.0024175	Alpha-1,4 Glucan Phosphorylase Os=Eutrema Salsugineum Ox=72664 Gn=Eutsa_V10003599Mg Pe=3 Sv=1	GO:0008152 metabolic process; GO:0005975 carbohydrate metabolic process; GO:0044238 primary metabolic process; GO:0071704 organic substance metabolic process;		GO:0097159 organic cyclic compound binding; GO:1901363 heterocyclic compound binding; GO:0016758 transferase activity, transferring hexosyl groups; GO:0003824 catalytic activity; GO:0005488 binding; GO:0004645 phosphorylase activity; GO:0043167 ion binding; GO:0016757 transferase activity, transferring glycosyl groups; GO:0043168 anion binding; GO:0048037 cofactor binding; GO:0016740 transferase …	eus00500 Starch and sucrose metabolism - Eutrema salsugineum; eus01110 Biosynthesis of secondary metabolites - Eutrema salsugineum; eus01100 Metabolic pathways - Eutrema salsugineum;
EUTSA_v10004169mg	1.923	0.0054225	Regulator Of G-Protein Signaling 1 [Arabidopsis Thaliana]		GO:0031224 intrinsic component of membrane; GO:0016020 membrane; GO:0016021 integral component of membrane; GO:0044425 membrane part;
EUTSA_v10005228mg	1.667	0.0110999	Defensin-Like Protein 2 [Camelina Sativa]	GO:0006952 defense response; GO:0050896 response to stimulus; GO:0006950 response to stress;
EUTSA_v10003848mg	0.761	0.0068586	Putative C2H2 Zinc Finger Protein Species=Eutrema Halophilum Taxid=98038(Predicted) Os=Eutrema Salsugineum Ox=72664 Gn=Eutsa_V10003848Mg Pe=4 Sv=1			GO:0097159 organic cyclic compound binding; GO:1901363 heterocyclic compound binding; GO:0005488 binding; GO:0003676 nucleic acid binding; GO:0043167 ion binding; GO:0043169 cation binding; GO:0046872 metal ion binding;
EUTSA_v10005020mg	0.797	0.00022233	Thioredoxin Y2, Chloroplastic Isoform X2 [Raphanus Sativus]	GO:0050794 regulation of cellular process; GO:0065008 regulation of biological quality; GO:0055114 oxidation-reduction process; GO:0045454 cell redox homeostasis; GO:0044281 small molecule metabolic process; GO:0044763 single-organism cellular process; GO:0019725 cellular homeostasis; GO:0018904 ether metabolic process; GO:0044699 single-organism process; GO:0071704 organic substance metabolic pr…	GO:0005623 cell;	GO:0015035 protein disulfide oxidoreductase activity; GO:0016667 oxidoreductase activity, acting on a sulfur group of donors; GO:0015036 disulfide oxidoreductase activity; GO:0003824 catalytic activity; GO:0016491 oxidoreductase activity;
EUTSA_v10009003mg	0.513	0.0185636	40S Ribosomal Protein S18 [Brassica Rapa]	GO:0006518 peptide metabolic process; GO:0043043 peptide biosynthetic process; GO:0044267 cellular protein metabolic process; GO:0006807 nitrogen compound metabolic process; GO:0009058 biosynthetic process; GO:0043603 cellular amide metabolic process; GO:0044238 primary metabolic process; GO:1901566 organonitrogen compound biosynthetic process; GO:1901576 organic substance biosynthetic process; G…	GO:0005840 ribosome; GO:0043226 organelle; GO:0043229 intracellular organelle; GO:0043232 intracellular non-membrane-bounded organelle; GO:0044464 cell part; GO:0005622 intracellular; GO:0005737 cytoplasm; GO:0032991 macromolecular complex; GO:0044424 intracellular part; GO:1990904 ribonucleoprotein complex; GO:0005623 cell; GO:0030529 intracellular ribonucleoprotein complex; GO:0044444 cytoplasm…	GO:0097159 organic cyclic compound binding; GO:1901363 heterocyclic compound binding; GO:0003723 RNA binding; GO:0005488 binding; GO:0003676 nucleic acid binding; GO:0005198 structural molecule activity; GO:0003735 structural constituent of ribosome;	eus03010 Ribosome - Eutrema salsugineum;
EUTSA_v10008838mg	0.658	0.0170179	Bnaa09G16470D Protein Species=Brassica Napus Taxid=3708 Gene=Bnaa09G16470D(Predicted) Os=Eutrema Salsugineum Ox=72664 Gn=Eutsa_V10008838Mg Pe=4 Sv=1	GO:0006518 peptide metabolic process; GO:0043043 peptide biosynthetic process; GO:0044267 cellular protein metabolic process; GO:0006807 nitrogen compound metabolic process; GO:0009058 biosynthetic process; GO:0043603 cellular amide metabolic process; GO:0044238 primary metabolic process; GO:1901566 organonitrogen compound biosynthetic process; GO:1901576 organic substance biosynthetic process; G…	GO:0005840 ribosome; GO:0043226 organelle; GO:0043229 intracellular organelle; GO:0043232 intracellular non-membrane-bounded organelle; GO:0044464 cell part; GO:0005622 intracellular; GO:0005737 cytoplasm; GO:0032991 macromolecular complex; GO:0044424 intracellular part; GO:1990904 ribonucleoprotein complex; GO:0005623 cell; GO:0030529 intracellular ribonucleoprotein complex; GO:0044444 cytoplasm…	GO:0097159 organic cyclic compound binding; GO:1901363 heterocyclic compound binding; GO:0003723 RNA binding; GO:0005488 binding; GO:0003676 nucleic acid binding; GO:0005198 structural molecule activity; GO:0003735 structural constituent of ribosome; GO:0019843 rRNA binding;	eus03010 Ribosome - Eutrema salsugineum;
EUTSA_v10018648mg	1.26	0.0047189	Brcc36A Species=Arabidopsis Thaliana Taxid=3702 Gene=Axx17_At1G75070(Predicted) Os=Eutrema Salsugineum Ox=72664 Gn=Eutsa_V10018648Mg Pe=4 Sv=1			GO:0005515 protein binding; GO:0005488 binding;	eus03440 Homologous recombination - Eutrema salsugineum;
EUTSA_v10018557mg	1.269	0.033396	Epidermis-Specific Secreted Glycoprotein Ep1-Like [Brassica Rapa]
EUTSA_v10019490mg	1.39	0.00174184	Glutathione S-Transferase U21-Like [Raphanus Sativus]			GO:0005515 protein binding; GO:0005488 binding;	eus00480 Glutathione metabolism - Eutrema salsugineum; eus01100 Metabolic pathways - Eutrema salsugineum;
EUTSA_v10018556mg	0.745	0.0026003	Pyridoxal Phosphate (Plp)-Dependent Transferases Superfamily Protein [Arabidopsis Thaliana]	GO:0009058 biosynthetic process; GO:0008152 metabolic process;		GO:0097159 organic cyclic compound binding; GO:1901363 heterocyclic compound binding; GO:0003824 catalytic activity; GO:0005488 binding; GO:0043167 ion binding; GO:0043168 anion binding; GO:0048037 cofactor binding; GO:0030170 pyridoxal phosphate binding;
EUTSA_v10018530mg	3.712	0.0015992	Act Domain-Containing Protein Acr3-Like [Raphanus Sativus]	GO:0008152 metabolic process;		GO:0016597 amino acid binding; GO:0031406 carboxylic acid binding; GO:0005488 binding; GO:0043167 ion binding; GO:0043177 organic acid binding; GO:0043168 anion binding; GO:0036094 small molecule binding;
EUTSA_v10007147mg	0.723	0.0143404	Glucose-6-Phosphate 1-Dehydrogenase Os=Eutrema Salsugineum Ox=72664 Gn=Eutsa_V10007147Mg Pe=3 Sv=1	GO:0006739 NADP metabolic process; GO:0019362 pyridine nucleotide metabolic process; GO:0006725 cellular aromatic compound metabolic process; GO:0046496 nicotinamide nucleotide metabolic process; GO:0009117 nucleotide metabolic process; GO:0044699 single-organism process; GO:0044237 cellular metabolic process; GO:0072524 pyridine-containing compound metabolic process; GO:0006796 phosphate-contain…		GO:0016614 oxidoreductase activity, acting on CH-OH group of donors; GO:0097159 organic cyclic compound binding; GO:1901363 heterocyclic compound binding; GO:0016616 oxidoreductase activity, acting on the CH-OH group of donors, NAD or NADP as acceptor; GO:1901265 nucleoside phosphate binding; GO:0003824 catalytic activity; GO:0005488 binding; GO:0004345 glucose-6-phosphate dehydrogenase activity;…	eus01110 Biosynthesis of secondary metabolites - Eutrema salsugineum; eus00480 Glutathione metabolism - Eutrema salsugineum; eus01200 Carbon metabolism - Eutrema salsugineum; eus00030 Pentose phosphate pathway - Eutrema salsugineum; eus01100 Metabolic pathways - Eutrema salsugineum;
EUTSA_v10018544mg	0.657	0.0027562	Tubulin Beta Chain Os=Eutrema Salsugineum Ox=72664 Gn=Eutsa_V10018544Mg Pe=3 Sv=1	GO:0016043 cellular component organization; GO:0007010 cytoskeleton organization; GO:0007017 microtubule-based process; GO:0009987 cellular process; GO:0006996 organelle organization; GO:0071840 cellular component organization or biogenesis;	GO:0043229 intracellular organelle; GO:0099513 polymeric cytoskeletal fiber; GO:0005874 microtubule; GO:0043232 intracellular non-membrane-bounded organelle; GO:0044430 cytoskeletal part; GO:0005737 cytoplasm; GO:0044446 intracellular organelle part; GO:0099512 supramolecular fiber; GO:0044424 intracellular part; GO:0099080 supramolecular complex; GO:0005623 cell; GO:0044422 organelle part; GO:00…	GO:1901265 nucleoside phosphate binding; GO:0001882 nucleoside binding; GO:0043167 ion binding; GO:0016817 hydrolase activity, acting on acid anhydrides; GO:0016787 hydrolase activity; GO:0000166 nucleotide binding; GO:0017111 nucleoside-triphosphatase activity; GO:1901363 heterocyclic compound binding; GO:0097159 organic cyclic compound binding; GO:0032549 ribonucleoside binding; GO:0097367 carb…	eus04145 Phagosome - Eutrema salsugineum;
EUTSA_v10018225mg	1.324	0.0086641	Serine Protease Sppa, Chloroplastic-Like [Camelina Sativa]	GO:0006518 peptide metabolic process; GO:0006465 signal peptide processing; GO:0044267 cellular protein metabolic process; GO:0006807 nitrogen compound metabolic process; GO:0043603 cellular amide metabolic process; GO:0016485 protein processing; GO:0044238 primary metabolic process; GO:0044237 cellular metabolic process; GO:0071704 organic substance metabolic process; GO:0008152 metabolic proces…	GO:0031224 intrinsic component of membrane; GO:0016020 membrane; GO:0016021 integral component of membrane; GO:0044425 membrane part;	GO:0008233 peptidase activity; GO:0016787 hydrolase activity; GO:0003824 catalytic activity;
EUTSA_v10018431mg	0.597	0.0017564	Phosphoethanolamine N-Methyltransferase 3 [Brassica Napus]	GO:0046470 phosphatidylcholine metabolic process; GO:0046486 glycerolipid metabolic process; GO:0008654 phospholipid biosynthetic process; GO:0097164 ammonium ion metabolic process; GO:0044699 single-organism process; GO:0044255 cellular lipid metabolic process; GO:0009058 biosynthetic process; GO:1901566 organonitrogen compound biosynthetic process; GO:0044237 cellular metabolic process; GO:0006…		GO:0008757 S-adenosylmethionine-dependent methyltransferase activity; GO:0008168 methyltransferase activity; GO:0003824 catalytic activity; GO:0000234 phosphoethanolamine N-methyltransferase activity; GO:0016741 transferase activity, transferring one-carbon groups; GO:0008170 N-methyltransferase activity; GO:0016740 transferase activity;	eus00564 Glycerophospholipid metabolism - Eutrema salsugineum;
EUTSA_v10018429mg	1.373	0.0110203	Sec14 Cytosolic Factor Family Protein [Arabidopsis Lyrata Subsp. Lyrata]	GO:0006810 transport; GO:0051179 localization; GO:0051234 establishment of localization;	GO:0016020 membrane; GO:0005622 intracellular; GO:0044464 cell part; GO:0044425 membrane part; GO:0031224 intrinsic component of membrane; GO:0005623 cell; GO:0016021 integral component of membrane;	GO:0005215 transporter activity;
EUTSA_v10008706mg	7.749	0.00093791	Dehydrin Family Protein [Arabidopsis Thaliana]	GO:0001101 response to acid chemical; GO:0042221 response to chemical; GO:0009415 response to water; GO:0006950 response to stress; GO:0009628 response to abiotic stimulus; GO:1901700 response to oxygen-containing compound; GO:0010035 response to inorganic substance; GO:0050896 response to stimulus;
EUTSA_v10007448mg	0.628	0.0040443	Atp Sulfurylase 2-Like [Brassica Oleracea Var. Oleracea]	GO:0000103 sulfate assimilation; GO:0006790 sulfur compound metabolic process; GO:0008152 metabolic process; GO:0044237 cellular metabolic process; GO:0009987 cellular process;		GO:0004779 sulfate adenylyltransferase activity; GO:0016779 nucleotidyltransferase activity; GO:0003824 catalytic activity; GO:0004781 sulfate adenylyltransferase (ATP) activity; GO:0016740 transferase activity; GO:0070566 adenylyltransferase activity; GO:0016772 transferase activity, transferring phosphorus-containing groups;	eus00261 Monobactam biosynthesis - Eutrema salsugineum; eus00450 Selenocompound metabolism - Eutrema salsugineum; eus00230 Purine metabolism - Eutrema salsugineum; eus00920 Sulfur metabolism - Eutrema salsugineum; eus01100 Metabolic pathways - Eutrema salsugineum;
EUTSA_v10018014mg	0.568	0.00276	Paired Amphipathic Helix Protein Sin3-Like 4 (Fragment) Species=Noccaea Caerulescens Taxid=107243 Gene=Lc_Tr2685_C2_G1_I1_G.10388(Predicted) Os=Eutrema Salsugineum Ox=72664 Gn=Eutsa_V10018014Mg Pe=4 Sv=1	GO:0050794 regulation of cellular process; GO:0010468 regulation of gene expression; GO:0006355 regulation of transcription, DNA-templated; GO:0031326 regulation of cellular biosynthetic process; GO:0080090 regulation of primary metabolic process; GO:0060255 regulation of macromolecule metabolic process; GO:0019219 regulation of nucleobase-containing compound metabolic process; GO:0010556 regulat…	GO:0043226 organelle; GO:0043231 intracellular membrane-bounded organelle; GO:0043229 intracellular organelle; GO:0005634 nucleus; GO:0044464 cell part; GO:0005622 intracellular; GO:0044424 intracellular part; GO:0043227 membrane-bounded organelle; GO:0005623 cell;
EUTSA_v10018761mg	5.585	0.0160778	Ninja-Family Protein Afp1 Species=Noccaea Caerulescens Taxid=107243 Gene=Lc_Tr20118_C0_G1_I1_G.67202(Predicted) Os=Eutrema Salsugineum Ox=72664 Gn=Eutsa_V10018761Mg Pe=4 Sv=1	GO:0050794 regulation of cellular process; GO:0044700 single organism signaling; GO:0051716 cellular response to stimulus; GO:0007165 signal transduction; GO:0050789 regulation of biological process; GO:0007154 cell communication; GO:0044699 single-organism process; GO:0023052 signaling; GO:0050896 response to stimulus; GO:0009987 cellular process; GO:0065007 biological regulation;
EUTSA_v10008183mg	0.519	0.0045245	Guanine Nucleotide-Binding Protein Subunit Beta-Like Protein Species=Arabis Alpina Taxid=50452 Gene=Aalp_Aa1G198800(Predicted) Os=Eutrema Salsugineum Ox=72664 Gn=Eutsa_V10008183Mg Pe=4 Sv=1			GO:0005515 protein binding; GO:0005488 binding;
EUTSA_v10009775mg	1.206	0.021663	Mrna, Clone: Rtfl01-27-D08 Species=Eutrema Halophilum Taxid=98038(Predicted) Os=Eutrema Salsugineum Ox=72664 Gn=Eutsa_V10009775Mg Pe=4 Sv=1	GO:0044699 single-organism process; GO:0008152 metabolic process; GO:0055114 oxidation-reduction process; GO:0044710 single-organism metabolic process;		GO:0097159 organic cyclic compound binding; GO:1901363 heterocyclic compound binding; GO:0097367 carbohydrate derivative binding; GO:1901265 nucleoside phosphate binding; GO:0003824 catalytic activity; GO:0032553 ribonucleotide binding; GO:0005488 binding; GO:0043167 ion binding; GO:0043168 anion binding; GO:0000166 nucleotide binding; GO:0010181 FMN binding; GO:0048037 cofactor binding; GO:00164…	eus00592 alpha-Linolenic acid metabolism - Eutrema salsugineum; eus01110 Biosynthesis of secondary metabolites - Eutrema salsugineum; eus01100 Metabolic pathways - Eutrema salsugineum;
EUTSA_v10008655mg	1.207	0.0124984	Heme-Binding Protein 2 [Raphanus Sativus]
EUTSA_v10007626mg	0.768	0.0121396	High Chlorophyll Fluorescence Phenotype 173 [Arabidopsis Thaliana]
EUTSA_v10017995mg	1.657	0.0036827	Nuclear-Pore Anchor Species=Noccaea Caerulescens Taxid=107243 Gene=Ga_Tr14206_C0_G1_I1_G.44397(Predicted) Os=Eutrema Salsugineum Ox=72664 Gn=Eutsa_V10017995Mg Pe=4 Sv=1	GO:0046907 intracellular transport; GO:0072594 establishment of protein localization to organelle; GO:0017038 protein import; GO:1902593 single-organism nuclear import; GO:0044699 single-organism process; GO:0051169 nuclear transport; GO:0071702 organic substance transport; GO:0015031 protein transport; GO:1902582 single-organism intracellular transport; GO:0051234 establishment of localization; …	GO:0005623 cell; GO:0005622 intracellular; GO:0044464 cell part;		eus03013 RNA transport - Eutrema salsugineum;
EUTSA_v10018481mg	0.813	0.027481	Protein Networked 1B-Like [Glycine Max]
EUTSA_v10019118mg	1.327	0.0088788	Glutathione S-Transferase U19 Species=Noccaea Caerulescens Taxid=107243 Gene=Ga_Tr12318_C0_G1_I1_G.39383(Predicted) Os=Eutrema Salsugineum Ox=72664 Gn=Eutsa_V10019118Mg Pe=4 Sv=1			GO:0005515 protein binding; GO:0005488 binding;	eus00480 Glutathione metabolism - Eutrema salsugineum; eus01100 Metabolic pathways - Eutrema salsugineum;
EUTSA_v10023752mg	0.793	0.035041	Mediator-Associated Protein 3 Species=Noccaea Caerulescens Taxid=107243 Gene=Mp_Tr23427_C0_G1_I1_G.68130(Predicted) Os=Eutrema Salsugineum Ox=72664 Gn=Eutsa_V10023752Mg Pe=4 Sv=1			GO:0097159 organic cyclic compound binding; GO:1901363 heterocyclic compound binding; GO:0003677 DNA binding; GO:0005488 binding; GO:0003676 nucleic acid binding;
EUTSA_v10018910mg	1.834	0.00167861	Isoflavone Reductase Homolog P3-Like [Brassica Napus]
EUTSA_v10008065mg	0.803	0.041739	Bifunctional Udp-Glucose 4-Epimerase And Udp-Xylose 4-Epimerase 1 [Raphanus Sativus]	GO:0044723 single-organism carbohydrate metabolic process; GO:0008152 metabolic process; GO:0044710 single-organism metabolic process; GO:0044281 small molecule metabolic process; GO:0005996 monosaccharide metabolic process; GO:0044699 single-organism process; GO:0044238 primary metabolic process; GO:0005975 carbohydrate metabolic process; GO:0006012 galactose metabolic process; GO:0019318 hexose…		GO:0016853 isomerase activity; GO:0016854 racemase and epimerase activity; GO:0016857 racemase and epimerase activity, acting on carbohydrates and derivatives; GO:0003824 catalytic activity; GO:0003978 UDP-glucose 4-epimerase activity;	eus00520 Amino sugar and nucleotide sugar metabolism - Eutrema salsugineum; eus00052 Galactose metabolism - Eutrema salsugineum; eus01100 Metabolic pathways - Eutrema salsugineum;
EUTSA_v10019178mg	0.788	0.0050552	Nad(P)H:Plastoquinone Dehydrogenase Complex Subunit O [Arabidopsis Thaliana]	GO:0044699 single-organism process; GO:0008152 metabolic process; GO:0055114 oxidation-reduction process; GO:0044710 single-organism metabolic process;	GO:0016020 membrane; GO:0005623 cell; GO:0044464 cell part; GO:0071944 cell periphery; GO:0005886 plasma membrane;	GO:0016651 oxidoreductase activity, acting on NAD(P)H; GO:0003824 catalytic activity; GO:0016655 oxidoreductase activity, acting on NAD(P)H, quinone or similar compound as acceptor; GO:0016491 oxidoreductase activity;
EUTSA_v10007724mg	1.221	0.0100775	Fumarylacetoacetase Os=Eutrema Salsugineum Ox=72664 Gn=Eutsa_V10007724Mg Pe=3 Sv=1	GO:0009072 aromatic amino acid family metabolic process; GO:0006725 cellular aromatic compound metabolic process; GO:0044281 small molecule metabolic process; GO:0044763 single-organism cellular process; GO:1901360 organic cyclic compound metabolic process; GO:0006807 nitrogen compound metabolic process; GO:0044699 single-organism process; GO:0044238 primary metabolic process; GO:0044237 cellular…		GO:0004334 fumarylacetoacetase activity; GO:0016787 hydrolase activity; GO:0016823 hydrolase activity, acting on acid carbon-carbon bonds, in ketonic substances; GO:0003824 catalytic activity; GO:0016822 hydrolase activity, acting on acid carbon-carbon bonds;	eus00350 Tyrosine metabolism - Eutrema salsugineum; eus01100 Metabolic pathways - Eutrema salsugineum;
EUTSA_v10008377mg	1.257	0.0150777	Lactoylglutathione Lyase Os=Eutrema Salsugineum Ox=72664 Gn=Eutsa_V10008377Mg Pe=3 Sv=1			GO:0004462 lactoylglutathione lyase activity; GO:0046872 metal ion binding; GO:0043169 cation binding; GO:0016829 lyase activity; GO:0016846 carbon-sulfur lyase activity; GO:0003824 catalytic activity; GO:0005488 binding; GO:0043167 ion binding;	eus00620 Pyruvate metabolism - Eutrema salsugineum; eus01100 Metabolic pathways - Eutrema salsugineum;
EUTSA_v10008442mg	0.711	0.0021842	Atp-Dependent Clp Protease Proteolytic Subunit Os=Eutrema Salsugineum Ox=72664 Gn=Eutsa_V10008442Mg Pe=3 Sv=1	GO:0006508 proteolysis; GO:0008152 metabolic process; GO:0043170 macromolecule metabolic process; GO:0019538 protein metabolic process; GO:0044238 primary metabolic process; GO:0071704 organic substance metabolic process;		GO:0004252 serine-type endopeptidase activity; GO:0004175 endopeptidase activity; GO:0008233 peptidase activity; GO:0003824 catalytic activity; GO:0017171 serine hydrolase activity; GO:0008236 serine-type peptidase activity; GO:0070011 peptidase activity, acting on L-amino acid peptides; GO:0016787 hydrolase activity;
EUTSA_v10023515mg	0.581	0.00163779	Zinc Finger Family Protein [Arabidopsis Lyrata Subsp. Lyrata]		GO:0031224 intrinsic component of membrane; GO:0016020 membrane; GO:0016021 integral component of membrane; GO:0044425 membrane part;	GO:0043169 cation binding; GO:0046872 metal ion binding; GO:0005515 protein binding; GO:0008270 zinc ion binding; GO:0046914 transition metal ion binding; GO:0005488 binding; GO:0043167 ion binding;
EUTSA_v10006631mg	0.705	0.00039704	Starch Synthase 3, Chloroplastic/Amyloplastic [Camelina Sativa]			GO:2001070 starch binding; GO:0030247 polysaccharide binding; GO:0016758 transferase activity, transferring hexosyl groups; GO:0003824 catalytic activity; GO:0005488 binding; GO:0035251 UDP-glucosyltransferase activity; GO:0046527 glucosyltransferase activity; GO:0030246 carbohydrate binding; GO:0008194 UDP-glycosyltransferase activity; GO:0016757 transferase activity, transferring glycosyl group…	eus00500 Starch and sucrose metabolism - Eutrema salsugineum; eus01110 Biosynthesis of secondary metabolites - Eutrema salsugineum; eus01100 Metabolic pathways - Eutrema salsugineum;
EUTSA_v10019191mg	0.827	0.012182	U11/U12 Small Nuclear Ribonucleoprotein 35 Kda Protein-Like [Brassica Napus]			GO:0097159 organic cyclic compound binding; GO:1901363 heterocyclic compound binding; GO:1901265 nucleoside phosphate binding; GO:0005488 binding; GO:0003676 nucleic acid binding; GO:0000166 nucleotide binding; GO:0036094 small molecule binding;
EUTSA_v10007937mg	0.639	0.033223	Chloroplast Stem-Loop Binding Protein Of 41 Kda B, Chloroplastic Isoform X1 [Brassica Napus]			GO:0048037 cofactor binding; GO:0003824 catalytic activity; GO:0005488 binding; GO:0050662 coenzyme binding;
EUTSA_v10019608mg	0.742	0.0124007	Ran Bp2/Nzf Zinc Finger-Like Superfamily Protein [Arabidopsis Thaliana]			GO:0046872 metal ion binding; GO:0043169 cation binding; GO:0008270 zinc ion binding; GO:0046914 transition metal ion binding; GO:0005488 binding; GO:0043167 ion binding;
EUTSA_v10006612mg	0.536	0.025283	Ribosome Biogenesis Protein Bms1 [Brassica Oleracea Var. Oleracea]	GO:0044085 cellular component biogenesis; GO:0042254 ribosome biogenesis; GO:0022613 ribonucleoprotein complex biogenesis; GO:0071840 cellular component organization or biogenesis;	GO:0043226 organelle; GO:0043231 intracellular membrane-bounded organelle; GO:0043229 intracellular organelle; GO:0005634 nucleus; GO:0044464 cell part; GO:0005622 intracellular; GO:0044424 intracellular part; GO:0043227 membrane-bounded organelle; GO:0005623 cell;		eus03008 Ribosome biogenesis in eukaryotes - Eutrema salsugineum;
EUTSA_v10019332mg	0.793	0.0178955	Protein Spiral1-Like 1 Isoform X1 [Brassica Napus]
EUTSA_v10023750mg	1.569	0.007876	Histone H2A Os=Eutrema Salsugineum Ox=72664 Gn=Eutsa_V10023750Mg Pe=3 Sv=1		GO:0043229 intracellular organelle; GO:0043232 intracellular non-membrane-bounded organelle; GO:0044446 intracellular organelle part; GO:0032991 macromolecular complex; GO:0044424 intracellular part; GO:0005623 cell; GO:0044422 organelle part; GO:0044427 chromosomal part; GO:0000786 nucleosome; GO:0043228 non-membrane-bounded organelle; GO:0043231 intracellular membrane-bounded organelle; GO:0043…	GO:0097159 organic cyclic compound binding; GO:1901363 heterocyclic compound binding; GO:0003677 DNA binding; GO:0046982 protein heterodimerization activity; GO:0005488 binding; GO:0046983 protein dimerization activity; GO:0003676 nucleic acid binding; GO:0005515 protein binding;
EUTSA_v10009006mg	0.441	0.0112612	40S Ribosomal Protein S15-1 [Camelina Sativa]	GO:0006518 peptide metabolic process; GO:0043043 peptide biosynthetic process; GO:0044267 cellular protein metabolic process; GO:0006807 nitrogen compound metabolic process; GO:0009058 biosynthetic process; GO:0043603 cellular amide metabolic process; GO:0044238 primary metabolic process; GO:1901566 organonitrogen compound biosynthetic process; GO:1901576 organic substance biosynthetic process; G…	GO:0005840 ribosome; GO:0043229 intracellular organelle; GO:0043232 intracellular non-membrane-bounded organelle; GO:0015935 small ribosomal subunit; GO:0044446 intracellular organelle part; GO:0005737 cytoplasm; GO:0032991 macromolecular complex; GO:0044424 intracellular part; GO:0005623 cell; GO:0044422 organelle part; GO:0043228 non-membrane-bounded organelle; GO:0043226 organelle; GO:0044391 …	GO:0097159 organic cyclic compound binding; GO:1901363 heterocyclic compound binding; GO:0003723 RNA binding; GO:0005488 binding; GO:0003676 nucleic acid binding; GO:0005198 structural molecule activity; GO:0003735 structural constituent of ribosome;	eus03010 Ribosome - Eutrema salsugineum;
EUTSA_v10006994mg	1.317	0.0219	Cactin [Camelina Sativa]			GO:0005515 protein binding; GO:0005488 binding;
EUTSA_v10006762mg	0.685	0.000161614	Atisa2/Be2/Dbe1/Isa2 [Arabidopsis Lyrata Subsp. Lyrata]	GO:0008152 metabolic process; GO:0005975 carbohydrate metabolic process; GO:0044238 primary metabolic process; GO:0071704 organic substance metabolic process;		GO:0004553 hydrolase activity, hydrolyzing O-glycosyl compounds; GO:0016787 hydrolase activity; GO:0003824 catalytic activity; GO:0016798 hydrolase activity, acting on glycosyl bonds;	eus00500 Starch and sucrose metabolism - Eutrema salsugineum; eus01110 Biosynthesis of secondary metabolites - Eutrema salsugineum; eus01100 Metabolic pathways - Eutrema salsugineum;
EUTSA_v10018971mg	0.664	0.0176032	50S Ribosomal Protein L16 [Arabidopsis Thaliana]	GO:0006518 peptide metabolic process; GO:0043043 peptide biosynthetic process; GO:0044267 cellular protein metabolic process; GO:0006807 nitrogen compound metabolic process; GO:0009058 biosynthetic process; GO:0043603 cellular amide metabolic process; GO:0044238 primary metabolic process; GO:1901566 organonitrogen compound biosynthetic process; GO:1901576 organic substance biosynthetic process; G…	GO:0005840 ribosome; GO:0043226 organelle; GO:0043229 intracellular organelle; GO:0043232 intracellular non-membrane-bounded organelle; GO:0044464 cell part; GO:0005622 intracellular; GO:0005737 cytoplasm; GO:0032991 macromolecular complex; GO:0044424 intracellular part; GO:1990904 ribonucleoprotein complex; GO:0005623 cell; GO:0030529 intracellular ribonucleoprotein complex; GO:0044444 cytoplasm…	GO:0097159 organic cyclic compound binding; GO:1901363 heterocyclic compound binding; GO:0003723 RNA binding; GO:0003824 catalytic activity; GO:0005488 binding; GO:0003676 nucleic acid binding; GO:0005198 structural molecule activity; GO:0003735 structural constituent of ribosome; GO:0019843 rRNA binding;	eus03010 Ribosome - Eutrema salsugineum;
EUTSA_v10008889mg	1.608	0.025136	Histone H3-Like Centromeric Protein Htr12 Species=Noccaea Caerulescens Taxid=107243 Gene=Ga_Tr10466_C0_G1_I1_G.34271(Predicted) Os=Eutrema Salsugineum Ox=72664 Gn=Eutsa_V10008889Mg Pe=3 Sv=1		GO:0043229 intracellular organelle; GO:0043232 intracellular non-membrane-bounded organelle; GO:0044446 intracellular organelle part; GO:0032991 macromolecular complex; GO:0044424 intracellular part; GO:0005623 cell; GO:0044422 organelle part; GO:0044427 chromosomal part; GO:0000786 nucleosome; GO:0043228 non-membrane-bounded organelle; GO:0043231 intracellular membrane-bounded organelle; GO:0043…	GO:0097159 organic cyclic compound binding; GO:1901363 heterocyclic compound binding; GO:0003677 DNA binding; GO:0046982 protein heterodimerization activity; GO:0005488 binding; GO:0046983 protein dimerization activity; GO:0003676 nucleic acid binding; GO:0005515 protein binding;
EUTSA_v10011384mg	1.582	0.0146773	Beta-D-Glucopyranosyl Abscisate Beta-Glucosidase-Like [Raphanus Sativus]	GO:0008152 metabolic process; GO:0005975 carbohydrate metabolic process; GO:0044238 primary metabolic process; GO:0071704 organic substance metabolic process;		GO:0004553 hydrolase activity, hydrolyzing O-glycosyl compounds; GO:0016787 hydrolase activity; GO:0003824 catalytic activity; GO:0016798 hydrolase activity, acting on glycosyl bonds;	eus01110 Biosynthesis of secondary metabolites - Eutrema salsugineum; eus00906 Carotenoid biosynthesis - Eutrema salsugineum;
EUTSA_v10023690mg	0.722	0.049503	Ribosomal Protein S6 Family Protein Species=Arabidopsis Lyrata Subsp. Lyrata Taxid=81972 Gene=Aralydraft_474896(Predicted) Os=Eutrema Salsugineum Ox=72664 Gn=Eutsa_V10023690Mg Pe=3 Sv=1	GO:0006518 peptide metabolic process; GO:0043043 peptide biosynthetic process; GO:0044267 cellular protein metabolic process; GO:0006807 nitrogen compound metabolic process; GO:0009058 biosynthetic process; GO:0043603 cellular amide metabolic process; GO:0044238 primary metabolic process; GO:1901566 organonitrogen compound biosynthetic process; GO:1901576 organic substance biosynthetic process; G…	GO:0005840 ribosome; GO:0043226 organelle; GO:0043229 intracellular organelle; GO:0043232 intracellular non-membrane-bounded organelle; GO:0044464 cell part; GO:0005622 intracellular; GO:0005737 cytoplasm; GO:0032991 macromolecular complex; GO:0044424 intracellular part; GO:1990904 ribonucleoprotein complex; GO:0005623 cell; GO:0030529 intracellular ribonucleoprotein complex; GO:0044444 cytoplasm…	GO:0097159 organic cyclic compound binding; GO:1901363 heterocyclic compound binding; GO:0003723 RNA binding; GO:0005488 binding; GO:0003676 nucleic acid binding; GO:0005198 structural molecule activity; GO:0003735 structural constituent of ribosome; GO:0019843 rRNA binding;	eus03010 Ribosome - Eutrema salsugineum;
EUTSA_v10022511mg	1.401	0.0181598	Bnaanng40320D Protein (Fragment) Species=Brassica Napus Taxid=3708 Gene=Bnaanng40320D(Predicted) Os=Eutrema Salsugineum Ox=72664 Gn=Eutsa_V10022511Mg Pe=3 Sv=1			GO:0016787 hydrolase activity; GO:0003824 catalytic activity; GO:0016788 hydrolase activity, acting on ester bonds;
EUTSA_v10002656mg	1.478	0.0052442	Bnac03G45010D Protein Species=Brassica Napus Taxid=3708 Gene=Bnac03G45010D(Predicted) Os=Eutrema Salsugineum Ox=72664 Gn=Eutsa_V10002656Mg Pe=4 Sv=1	GO:0006810 transport; GO:0051179 localization; GO:0007034 vacuolar transport; GO:0051234 establishment of localization;			eus04144 Endocytosis - Eutrema salsugineum;
EUTSA_v10003123mg	1.895	0.012243	Glycine-Rich Cell Wall Structural Protein-Like Isoform X1 [Camelina Sativa]
EUTSA_v10023425mg	0.702	0.045516	Monodehydroascorbate Reductase, Chloroplastic [Brassica Napus]	GO:0044699 single-organism process; GO:0008152 metabolic process; GO:0055114 oxidation-reduction process; GO:0044710 single-organism metabolic process;		GO:0097159 organic cyclic compound binding; GO:1901363 heterocyclic compound binding; GO:1901265 nucleoside phosphate binding; GO:0050660 flavin adenine dinucleotide binding; GO:0003824 catalytic activity; GO:0005488 binding; GO:0043167 ion binding; GO:0043168 anion binding; GO:0000166 nucleotide binding; GO:0048037 cofactor binding; GO:0016491 oxidoreductase activity; GO:0036094 small molecule b…	eus00053 Ascorbate and aldarate metabolism - Eutrema salsugineum; eus01100 Metabolic pathways - Eutrema salsugineum;
EUTSA_v10002647mg	1.344	0.0053396	Fasciclin-Like Arabinogalactan Protein 7 [Raphanus Sativus]
EUTSA_v10023506mg	0.403	0.0033151	Probable N-Acetyl-Gamma-Glutamyl-Phosphate Reductase, Chloroplastic Isoform X2 [Brassica Rapa]	GO:0009064 glutamine family amino acid metabolic process; GO:0008652 cellular amino acid biosynthetic process; GO:0006526 arginine biosynthetic process; GO:0016053 organic acid biosynthetic process; GO:0044711 single-organism biosynthetic process; GO:0055114 oxidation-reduction process; GO:0044281 small molecule metabolic process; GO:0006525 arginine metabolic process; GO:0044763 single-organism …	GO:0044424 intracellular part; GO:0005623 cell; GO:0044464 cell part; GO:0005622 intracellular; GO:0005737 cytoplasm;	GO:1901265 nucleoside phosphate binding; GO:0046983 protein dimerization activity; GO:0016903 oxidoreductase activity, acting on the aldehyde or oxo group of donors; GO:0005515 protein binding; GO:0000166 nucleotide binding; GO:0048037 cofactor binding; GO:0016491 oxidoreductase activity; GO:0016620 oxidoreductase activity, acting on the aldehyde or oxo group of donors, NAD or NADP as acceptor; G…	eus00220 Arginine biosynthesis - Eutrema salsugineum; eus01110 Biosynthesis of secondary metabolites - Eutrema salsugineum; eus01230 Biosynthesis of amino acids - Eutrema salsugineum; eus01210 2-Oxocarboxylic acid metabolism - Eutrema salsugineum; eus01100 Metabolic pathways - Eutrema salsugineum;
EUTSA_v10011315mg	0.492	0.030438	10-Formyltetrahydrofolate Synthetase [Arabidopsis Lyrata Subsp. Lyrata]	GO:0051188 cofactor biosynthetic process; GO:0042559 pteridine-containing compound biosynthetic process; GO:0006725 cellular aromatic compound metabolic process; GO:0016053 organic acid biosynthetic process; GO:0042398 cellular modified amino acid biosynthetic process; GO:0044699 single-organism process; GO:0009058 biosynthetic process; GO:1901566 organonitrogen compound biosynthetic process; GO:…		GO:0005524 ATP binding; GO:1901265 nucleoside phosphate binding; GO:0016874 ligase activity; GO:0001882 nucleoside binding; GO:0043167 ion binding; GO:0000166 nucleotide binding; GO:0016879 ligase activity, forming carbon-nitrogen bonds; GO:0097159 organic cyclic compound binding; GO:1901363 heterocyclic compound binding; GO:0032549 ribonucleoside binding; GO:0097367 carbohydrate derivative bindi…	eus00670 One carbon pool by folate - Eutrema salsugineum; eus01200 Carbon metabolism - Eutrema salsugineum; eus01100 Metabolic pathways - Eutrema salsugineum;
EUTSA_v10023613mg	0.829	0.031159	Bifunctional Dtdp-4-Dehydrorhamnose 3,5-Epimerase/Dtdp-4-Dehydrorhamnose Reductase Species=Noccaea Caerulescens Taxid=107243 Gene=Mp_Tr16985_C0_G1_I1_G.48125(Predicted) Os=Eutrema Salsugineum Ox=72664 Gn=Eutsa_V10023613Mg Pe=4 Sv=1				eus00520 Amino sugar and nucleotide sugar metabolism - Eutrema salsugineum; eus01100 Metabolic pathways - Eutrema salsugineum;
EUTSA_v10023249mg	1.284	0.0029378	Flavin-Containing Monooxygenase Os=Eutrema Salsugineum Ox=72664 Gn=Eutsa_V10023249Mg Pe=3 Sv=1	GO:0044699 single-organism process; GO:0008152 metabolic process; GO:0055114 oxidation-reduction process; GO:0044710 single-organism metabolic process;		GO:0016709 oxidoreductase activity, acting on paired donors, with incorporation or reduction of molecular oxygen, NAD(P)H as one donor, and incorporation of one atom of oxygen; GO:1901265 nucleoside phosphate binding; GO:0050660 flavin adenine dinucleotide binding; GO:0043167 ion binding; GO:0016705 oxidoreductase activity, acting on paired donors, with incorporation or reduction of molecular oxy…
EUTSA_v10023636mg	0.596	0.042637	Chlorophyll A-B Binding Protein, Chloroplastic Os=Eutrema Salsugineum Ox=72664 Gn=Eutsa_V10023636Mg Pe=3 Sv=1	GO:0044267 cellular protein metabolic process; GO:0019684 photosynthesis, light reaction; GO:0044238 primary metabolic process; GO:0044237 cellular metabolic process; GO:0071704 organic substance metabolic process; GO:0008152 metabolic process; GO:0006091 generation of precursor metabolites and energy; GO:0018298 protein-chromophore linkage; GO:0044260 cellular macromolecule metabolic process; GO…	GO:0016020 membrane; GO:0009535 chloroplast thylakoid membrane; GO:0044434 chloroplast part; GO:0098796 membrane protein complex; GO:0005737 cytoplasm; GO:0009534 chloroplast thylakoid; GO:0042651 thylakoid membrane; GO:0031224 intrinsic component of membrane; GO:0032991 macromolecular complex; GO:0044424 intracellular part; GO:0005623 cell; GO:0044422 organelle part; GO:0044425 membrane part; GO…	GO:0097159 organic cyclic compound binding; GO:1901363 heterocyclic compound binding; GO:0016168 chlorophyll binding; GO:0046906 tetrapyrrole binding; GO:0005488 binding;	eus00196 Photosynthesis - antenna proteins - Eutrema salsugineum; eus01100 Metabolic pathways - Eutrema salsugineum;
EUTSA_v10011486mg	0.772	0.020658	Chorismate Synthase Os=Eutrema Salsugineum Ox=72664 Gn=Eutsa_V10011486Mg Pe=3 Sv=1	GO:0009423 chorismate biosynthetic process; GO:0043648 dicarboxylic acid metabolic process; GO:0006725 cellular aromatic compound metabolic process; GO:0016053 organic acid biosynthetic process; GO:0044699 single-organism process; GO:0009058 biosynthetic process; GO:1901566 organonitrogen compound biosynthetic process; GO:0044237 cellular metabolic process; GO:0071704 organic substance metabolic …		GO:0016829 lyase activity; GO:0004107 chorismate synthase activity; GO:0016838 carbon-oxygen lyase activity, acting on phosphates; GO:0003824 catalytic activity; GO:0016835 carbon-oxygen lyase activity;	eus01110 Biosynthesis of secondary metabolites - Eutrema salsugineum; eus01230 Biosynthesis of amino acids - Eutrema salsugineum; eus00240 Pyrimidine metabolism - Eutrema salsugineum; eus01100 Metabolic pathways - Eutrema salsugineum;
EUTSA_v10011757mg	1.814	0.022777	Putative Dna-Binding Protein At1G48610 [Raphanus Sativus]	GO:0050794 regulation of cellular process; GO:0010468 regulation of gene expression; GO:0006355 regulation of transcription, DNA-templated; GO:0031326 regulation of cellular biosynthetic process; GO:0080090 regulation of primary metabolic process; GO:0060255 regulation of macromolecule metabolic process; GO:0019219 regulation of nucleobase-containing compound metabolic process; GO:0010556 regulat…	GO:0043229 intracellular organelle; GO:0043232 intracellular non-membrane-bounded organelle; GO:0044446 intracellular organelle part; GO:0044424 intracellular part; GO:0005623 cell; GO:0044422 organelle part; GO:0044427 chromosomal part; GO:0043228 non-membrane-bounded organelle; GO:0043231 intracellular membrane-bounded organelle; GO:0043226 organelle; GO:0005634 nucleus; GO:0000785 chromatin; G…	GO:0097159 organic cyclic compound binding; GO:1901363 heterocyclic compound binding; GO:0003677 DNA binding; GO:0005488 binding; GO:0003676 nucleic acid binding;
EUTSA_v10011763mg	0.678	0.03664	Protein Dcl Homolog, Chloroplastic Species=Arabidopsis Thaliana Taxid=3702 Gene=Dcl(Predicted) Os=Eutrema Salsugineum Ox=72664 Gn=Eutsa_V10011763Mg Pe=4 Sv=1
EUTSA_v10023436mg	1.573	0.0099801	Rna Polymerase Ii-Associated Protein 3 Isoform X1 [Camelina Sativa]			GO:0005515 protein binding; GO:0005488 binding;
EUTSA_v10028588mg	1.231	0.0033569	Rh8 Species=Arabidopsis Thaliana Taxid=3702 Gene=Axx17_At4G00820(Predicted) Os=Eutrema Salsugineum Ox=72664 Gn=Eutsa_V10028588Mg Pe=3 Sv=1			GO:0005524 ATP binding; GO:1901265 nucleoside phosphate binding; GO:0004386 helicase activity; GO:0001882 nucleoside binding; GO:0043167 ion binding; GO:0016817 hydrolase activity, acting on acid anhydrides; GO:0016787 hydrolase activity; GO:0000166 nucleotide binding; GO:0017111 nucleoside-triphosphatase activity; GO:0097159 organic cyclic compound binding; GO:1901363 heterocyclic compound bindi…	eus03018 RNA degradation - Eutrema salsugineum;
EUTSA_v10018657mg	1.205	0.00092447	Phosphoglycerate Kinase Os=Eutrema Salsugineum Ox=72664 Gn=Eutsa_V10018657Mg Pe=3 Sv=1	GO:0006757 ATP generation from ADP; GO:0009116 nucleoside metabolic process; GO:0042278 purine nucleoside metabolic process; GO:0006165 nucleoside diphosphate phosphorylation; GO:0046031 ADP metabolic process; GO:0019362 pyridine nucleotide metabolic process; GO:0006096 glycolytic process; GO:0009167 purine ribonucleoside monophosphate metabolic process; GO:0009117 nucleotide metabolic process; G…		GO:0005524 ATP binding; GO:1901265 nucleoside phosphate binding; GO:0001882 nucleoside binding; GO:0043167 ion binding; GO:0000166 nucleotide binding; GO:0016774 phosphotransferase activity, carboxyl group as acceptor; GO:0097159 organic cyclic compound binding; GO:1901363 heterocyclic compound binding; GO:0032549 ribonucleoside binding; GO:0097367 carbohydrate derivative binding; GO:0016301 kina…	eus01110 Biosynthesis of secondary metabolites - Eutrema salsugineum; eus01230 Biosynthesis of amino acids - Eutrema salsugineum; eus01200 Carbon metabolism - Eutrema salsugineum; eus00710 Carbon fixation in photosynthetic organisms - Eutrema salsugineum; eus00010 Glycolysis / Gluconeogenesis - Eutrema salsugineum; eus01100 Metabolic pathways - Eutrema salsugineum;
EUTSA_v10018565mg	2.069	0.0173022	Epidermis-Specific Secreted Glycoprotein Ep1-Like [Brassica Rapa]
EUTSA_v10028421mg	1.276	0.00027527	Protein Transport Protein Sec23 Os=Eutrema Salsugineum Ox=72664 Gn=Eutsa_V10028421Mg Pe=3 Sv=1	GO:0045184 establishment of protein localization; GO:0006810 transport; GO:0046907 intracellular transport; GO:0070727 cellular macromolecule localization; GO:0051649 establishment of localization in cell; GO:0016192 vesicle-mediated transport; GO:0006886 intracellular protein transport; GO:0048193 Golgi vesicle transport; GO:0071702 organic substance transport; GO:0008104 protein localization; G…	GO:0016020 membrane; GO:0030658 transport vesicle membrane; GO:0031410 cytoplasmic vesicle; GO:0031090 organelle membrane; GO:0098796 membrane protein complex; GO:0005737 cytoplasm; GO:0031982 vesicle; GO:0044433 cytoplasmic vesicle part; GO:0032991 macromolecular complex; GO:0044424 intracellular part; GO:0030120 vesicle coat; GO:0005623 cell; GO:0044422 organelle part; GO:0030662 coated vesicle…	GO:0043169 cation binding; GO:0046872 metal ion binding; GO:0008270 zinc ion binding; GO:0046914 transition metal ion binding; GO:0005488 binding; GO:0043167 ion binding;
EUTSA_v10004830mg	0.727	0.0099559	50S Ribosomal Protein L25 Species=Noccaea Caerulescens Taxid=107243 Gene=Le_Tr10296_C0_G1_I1_G.34700(Predicted) Os=Eutrema Salsugineum Ox=72664 Gn=Eutsa_V10004830Mg Pe=4 Sv=1	GO:0006518 peptide metabolic process; GO:0043043 peptide biosynthetic process; GO:0044267 cellular protein metabolic process; GO:0006807 nitrogen compound metabolic process; GO:0009058 biosynthetic process; GO:0043603 cellular amide metabolic process; GO:0044238 primary metabolic process; GO:1901566 organonitrogen compound biosynthetic process; GO:1901576 organic substance biosynthetic process; G…	GO:0005840 ribosome; GO:0043226 organelle; GO:0043229 intracellular organelle; GO:0043232 intracellular non-membrane-bounded organelle; GO:0044464 cell part; GO:0005622 intracellular; GO:0005737 cytoplasm; GO:0032991 macromolecular complex; GO:0044424 intracellular part; GO:1990904 ribonucleoprotein complex; GO:0005623 cell; GO:0030529 intracellular ribonucleoprotein complex; GO:0044444 cytoplasm…	GO:0097159 organic cyclic compound binding; GO:1901363 heterocyclic compound binding; GO:0003723 RNA binding; GO:0008097 5S rRNA binding; GO:0005488 binding; GO:0003676 nucleic acid binding; GO:0005198 structural molecule activity; GO:0003735 structural constituent of ribosome; GO:0019843 rRNA binding;	eus03010 Ribosome - Eutrema salsugineum;
EUTSA_v10011405mg	1.911	0.00053998	Aldehyde Dehydrogenase Family 7 Member A1 [Brassica Napus]	GO:0044699 single-organism process; GO:0008152 metabolic process; GO:0055114 oxidation-reduction process; GO:0044710 single-organism metabolic process;		GO:0016620 oxidoreductase activity, acting on the aldehyde or oxo group of donors, NAD or NADP as acceptor; GO:0003824 catalytic activity; GO:0016491 oxidoreductase activity; GO:0016903 oxidoreductase activity, acting on the aldehyde or oxo group of donors;	eus00410 beta-Alanine metabolism - Eutrema salsugineum; eus01110 Biosynthesis of secondary metabolites - Eutrema salsugineum; eus00310 Lysine degradation - Eutrema salsugineum; eus04120 Ubiquitin mediated proteolysis - Eutrema salsugineum; eus00330 Arginine and proline metabolism - Eutrema salsugineum; eus00561 Glycerolipid metabolism - Eutrema salsugineum; eus00053 Ascorbate and aldarate metabol…
EUTSA_v10011967mg	1.235	0.042821	Phosphoenolpyruvate Carboxylase 1 [Camelina Sativa]	GO:0072350 tricarboxylic acid metabolic process; GO:0055114 oxidation-reduction process; GO:0044281 small molecule metabolic process; GO:0044763 single-organism cellular process; GO:0006099 tricarboxylic acid cycle; GO:0044699 single-organism process; GO:0044238 primary metabolic process; GO:0045333 cellular respiration; GO:0044237 cellular metabolic process; GO:0071704 organic substance metaboli…		GO:0016831 carboxy-lyase activity; GO:0016829 lyase activity; GO:0008964 phosphoenolpyruvate carboxylase activity; GO:0003824 catalytic activity; GO:0016830 carbon-carbon lyase activity; GO:0004611 phosphoenolpyruvate carboxykinase activity;	eus00620 Pyruvate metabolism - Eutrema salsugineum; eus01200 Carbon metabolism - Eutrema salsugineum; eus00710 Carbon fixation in photosynthetic organisms - Eutrema salsugineum; eus01100 Metabolic pathways - Eutrema salsugineum;
EUTSA_v10005167mg	1.202	0.044663	Peptidylprolyl Isomerase Os=Eutrema Salsugineum Ox=72664 Gn=Eutsa_V10005167Mg Pe=4 Sv=1	GO:0018193 peptidyl-amino acid modification; GO:0008152 metabolic process; GO:0044267 cellular protein metabolic process; GO:0044260 cellular macromolecule metabolic process; GO:0006464 cellular protein modification process; GO:0043170 macromolecule metabolic process; GO:0019538 protein metabolic process; GO:0043412 macromolecule modification; GO:0036211 protein modification process; GO:0044238 p…		GO:0003755 peptidyl-prolyl cis-trans isomerase activity; GO:0016853 isomerase activity; GO:0003824 catalytic activity; GO:0016859 cis-trans isomerase activity;
EUTSA_v10005461mg	1.833	0.0024156	Exordium Like 2 [Arabidopsis Thaliana]
EUTSA_v10029134mg	0.819	0.016903	Atp Synthase Gamma Chain 1, Chloroplastic [Brassica Napus]	GO:0009116 nucleoside metabolic process; GO:0042278 purine nucleoside metabolic process; GO:0009167 purine ribonucleoside monophosphate metabolic process; GO:0090662 ATP hydrolysis coupled transmembrane transport; GO:0009117 nucleotide metabolic process; GO:0044699 single-organism process; GO:0046129 purine ribonucleoside biosynthetic process; GO:0009163 nucleoside biosynthetic process; GO:000905…	GO:0045261 proton-transporting ATP synthase complex, catalytic core F(1); GO:0016020 membrane; GO:0098796 membrane protein complex; GO:0044425 membrane part; GO:0044464 cell part; GO:0005622 intracellular; GO:0016469 proton-transporting two-sector ATPase complex; GO:0032991 macromolecular complex; GO:0033178 proton-transporting two-sector ATPase complex, catalytic domain; GO:0044424 intracellular…	GO:0022804 active transmembrane transporter activity; GO:0042625 ATPase coupled ion transmembrane transporter activity; GO:0015075 ion transmembrane transporter activity; GO:0022853 active ion transmembrane transporter activity; GO:0015399 primary active transmembrane transporter activity; GO:0022892 substrate-specific transporter activity; GO:0044769 ATPase activity, coupled to transmembrane mov…	eus00195 Photosynthesis - Eutrema salsugineum; eus00190 Oxidative phosphorylation - Eutrema salsugineum; eus01100 Metabolic pathways - Eutrema salsugineum;
EUTSA_v10028542mg	1.551	0.041062	Hsp70-Hsp90 Organizing Protein 3-Like [Brassica Napus]			GO:0005515 protein binding; GO:0005488 binding;
EUTSA_v10003735mg	1.555	0.0130166	Programmed Cell Death Protein 4-Like [Brassica Napus]			GO:0005488 binding;
EUTSA_v10019355mg	0.278	0.009104	Gibberellin-Regulated Protein 6 [Raphanus Sativus]
EUTSA_v10018854mg	1.238	0.021817	Protein Strictosidine Synthase-Like 12 Isoform X2 [Raphanus Sativus]	GO:0009058 biosynthetic process; GO:0008152 metabolic process;		GO:0016844 strictosidine synthase activity; GO:0016829 lyase activity; GO:0016840 carbon-nitrogen lyase activity; GO:0016843 amine-lyase activity; GO:0003824 catalytic activity;	eus01110 Biosynthesis of secondary metabolites - Eutrema salsugineum; eus00901 Indole alkaloid biosynthesis - Eutrema salsugineum; eus01100 Metabolic pathways - Eutrema salsugineum;
EUTSA_v10004907mg	0.743	0.0006959	Plasmodesmata Callose-Binding Protein 1-Like [Raphanus Sativus]
EUTSA_v10011316mg	1.201	0.0160356	Bnaa08G02470D Protein Species=Brassica Napus Taxid=3708 Gene=Bnaa08G02470D(Predicted) Os=Eutrema Salsugineum Ox=72664 Gn=Eutsa_V10011316Mg Pe=4 Sv=1	GO:0044699 single-organism process; GO:0008152 metabolic process; GO:0055114 oxidation-reduction process; GO:0044710 single-organism metabolic process;		GO:0046914 transition metal ion binding; GO:0003824 catalytic activity; GO:0005488 binding; GO:0043167 ion binding; GO:0046872 metal ion binding; GO:0043169 cation binding; GO:0008270 zinc ion binding; GO:0016491 oxidoreductase activity;
EUTSA_v10018411mg	0.777	0.042163	Pyridoxal-5'-Phosphate-Dependent Enzyme Family Protein [Arabidopsis Thaliana]	GO:0044281 small molecule metabolic process; GO:0044763 single-organism cellular process; GO:0006807 nitrogen compound metabolic process; GO:0044699 single-organism process; GO:0044238 primary metabolic process; GO:0044237 cellular metabolic process; GO:0071704 organic substance metabolic process; GO:0008152 metabolic process; GO:0006520 cellular amino acid metabolic process; GO:0044710 single-or…		GO:0097159 organic cyclic compound binding; GO:1901363 heterocyclic compound binding; GO:0005488 binding; GO:0043167 ion binding; GO:0043168 anion binding; GO:0048037 cofactor binding; GO:0030170 pyridoxal phosphate binding;	eus01110 Biosynthesis of secondary metabolites - Eutrema salsugineum; eus01230 Biosynthesis of amino acids - Eutrema salsugineum; eus00750 Vitamin B6 metabolism - Eutrema salsugineum; eus03018 RNA degradation - Eutrema salsugineum; eus01100 Metabolic pathways - Eutrema salsugineum;
EUTSA_v10018783mg	0.666	0.0027177	40S Ribosomal Protein Sa Os=Eutrema Salsugineum Ox=72664 Gn=Eutsa_V10018783Mg Pe=3 Sv=1	GO:0044085 cellular component biogenesis; GO:0016043 cellular component organization; GO:0022613 ribonucleoprotein complex biogenesis; GO:0006518 peptide metabolic process; GO:0022618 ribonucleoprotein complex assembly; GO:0044267 cellular protein metabolic process; GO:0009058 biosynthetic process; GO:1901566 organonitrogen compound biosynthetic process; GO:0044237 cellular metabolic process; GO:…	GO:0005840 ribosome; GO:0043229 intracellular organelle; GO:0043232 intracellular non-membrane-bounded organelle; GO:0015935 small ribosomal subunit; GO:0044446 intracellular organelle part; GO:0005737 cytoplasm; GO:0032991 macromolecular complex; GO:0044424 intracellular part; GO:0005829 cytosol; GO:0005623 cell; GO:0044422 organelle part; GO:0043228 non-membrane-bounded organelle; GO:0043226 or…	GO:0003735 structural constituent of ribosome; GO:0005198 structural molecule activity;	eus03010 Ribosome - Eutrema salsugineum;
EUTSA_v10005057mg	0.551	0.0059769	40S Ribosomal Protein S11 [Arabidopsis Lyrata Subsp. Lyrata]	GO:0006518 peptide metabolic process; GO:0043043 peptide biosynthetic process; GO:0044267 cellular protein metabolic process; GO:0006807 nitrogen compound metabolic process; GO:0009058 biosynthetic process; GO:0043603 cellular amide metabolic process; GO:0044238 primary metabolic process; GO:1901566 organonitrogen compound biosynthetic process; GO:1901576 organic substance biosynthetic process; G…	GO:0005840 ribosome; GO:0043226 organelle; GO:0043229 intracellular organelle; GO:0043232 intracellular non-membrane-bounded organelle; GO:0044464 cell part; GO:0005622 intracellular; GO:0005737 cytoplasm; GO:0032991 macromolecular complex; GO:0044424 intracellular part; GO:1990904 ribonucleoprotein complex; GO:0005623 cell; GO:0030529 intracellular ribonucleoprotein complex; GO:0044444 cytoplasm…	GO:0003735 structural constituent of ribosome; GO:0005198 structural molecule activity;	eus03010 Ribosome - Eutrema salsugineum;
EUTSA_v10018329mg	1.583	0.00122389	Multicopper Oxidase Lpr2-Like [Brassica Napus]	GO:0044699 single-organism process; GO:0008152 metabolic process; GO:0055114 oxidation-reduction process; GO:0044710 single-organism metabolic process;		GO:0046914 transition metal ion binding; GO:0003824 catalytic activity; GO:0005488 binding; GO:0043167 ion binding; GO:0046872 metal ion binding; GO:0043169 cation binding; GO:0005507 copper ion binding; GO:0016491 oxidoreductase activity;
EUTSA_v10018328mg	0.78	0.047898	Putative Phosphoglucomutase Species=Arabidopsis Thaliana Taxid=3702 Gene=At1G70730(Predicted) Os=Eutrema Salsugineum Ox=72664 Gn=Eutsa_V10018328Mg Pe=3 Sv=1	GO:0008152 metabolic process; GO:0005975 carbohydrate metabolic process; GO:0044238 primary metabolic process; GO:0071704 organic substance metabolic process;		GO:0000287 magnesium ion binding; GO:0016853 isomerase activity; GO:0003824 catalytic activity; GO:0005488 binding; GO:0016868 intramolecular transferase activity, phosphotransferases; GO:0043167 ion binding; GO:0046872 metal ion binding; GO:0043169 cation binding; GO:0016866 intramolecular transferase activity;	eus00520 Amino sugar and nucleotide sugar metabolism - Eutrema salsugineum; eus00500 Starch and sucrose metabolism - Eutrema salsugineum; eus01110 Biosynthesis of secondary metabolites - Eutrema salsugineum; eus00052 Galactose metabolism - Eutrema salsugineum; eus00230 Purine metabolism - Eutrema salsugineum; eus00030 Pentose phosphate pathway - Eutrema salsugineum; eus00010 Glycolysis / Gluconeo…
EUTSA_v10004144mg	0.544	0.0030223	Transaminase Species=Arabidopsis Lyrata Subsp. Lyrata Taxid=81972 Gene=Aralydraft_489502(Predicted) Os=Eutrema Salsugineum Ox=72664 Gn=Eutsa_V10004144Mg Pe=4 Sv=1			GO:0003824 catalytic activity;	eus00270 Cysteine and methionine metabolism - Eutrema salsugineum; eus01100 Metabolic pathways - Eutrema salsugineum;
EUTSA_v10003550mg	1.239	0.0145419	Topless-Related 3 Species=Arabidopsis Thaliana Taxid=3702 Gene=Tpr3(Predicted) Os=Eutrema Salsugineum Ox=72664 Gn=Eutsa_V10003550Mg Pe=4 Sv=1			GO:0005515 protein binding; GO:0005488 binding;
EUTSA_v10004236mg	0.761	0.047895	Rubisco Accumulation Factor 1, Chloroplastic-Like [Brassica Napus]
EUTSA_v10004189mg	0.745	0.0100217	Probable D-Amino Acid Oxidase Pa4548 [Brassica Oleracea Var. Oleracea]	GO:0044699 single-organism process; GO:0008152 metabolic process; GO:0055114 oxidation-reduction process; GO:0044710 single-organism metabolic process;		GO:0003824 catalytic activity; GO:0016491 oxidoreductase activity;
EUTSA_v10018246mg	1.227	0.0115957	Signal Recognition Particle Subunit Srp72 Os=Eutrema Salsugineum Ox=72664 Gn=Eutsa_V10018246Mg Pe=3 Sv=1	GO:0046907 intracellular transport; GO:0072599 establishment of protein localization to endoplasmic reticulum; GO:0072594 establishment of protein localization to organelle; GO:0072657 protein localization to membrane; GO:0045047 protein targeting to ER; GO:0071702 organic substance transport; GO:0006613 cotranslational protein targeting to membrane; GO:0015031 protein transport; GO:0051641 cellu…	GO:0005786 signal recognition particle, endoplasmic reticulum targeting; GO:0044464 cell part; GO:0005622 intracellular; GO:0048500 signal recognition particle; GO:0005737 cytoplasm; GO:0032991 macromolecular complex; GO:0044424 intracellular part; GO:1990904 ribonucleoprotein complex; GO:0005623 cell; GO:0030529 intracellular ribonucleoprotein complex; GO:0044444 cytoplasmic part;	GO:0097159 organic cyclic compound binding; GO:1901363 heterocyclic compound binding; GO:0003723 RNA binding; GO:0005488 binding; GO:0003676 nucleic acid binding; GO:0005515 protein binding; GO:0008312 7S RNA binding;	eus03060 Protein export - Eutrema salsugineum;
EUTSA_v10001334mg	1.693	0.0059178	Transketolase [Arabidopsis Thaliana]	GO:0008152 metabolic process;		GO:0016740 transferase activity; GO:0003824 catalytic activity; GO:0004802 transketolase activity; GO:0016744 transferase activity, transferring aldehyde or ketonic groups;	eus01110 Biosynthesis of secondary metabolites - Eutrema salsugineum; eus01230 Biosynthesis of amino acids - Eutrema salsugineum; eus01200 Carbon metabolism - Eutrema salsugineum; eus00030 Pentose phosphate pathway - Eutrema salsugineum; eus00710 Carbon fixation in photosynthetic organisms - Eutrema salsugineum; eus01100 Metabolic pathways - Eutrema salsugineum;
EUTSA_v10019820mg	1.279	0.0072019	Glutamate Decarboxylase Os=Eutrema Salsugineum Ox=72664 Gn=Eutsa_V10019820Mg Pe=3 Sv=1	GO:0009064 glutamine family amino acid metabolic process; GO:0043648 dicarboxylic acid metabolic process; GO:0044281 small molecule metabolic process; GO:0044763 single-organism cellular process; GO:0006807 nitrogen compound metabolic process; GO:0044699 single-organism process; GO:0044238 primary metabolic process; GO:1901605 alpha-amino acid metabolic process; GO:0044237 cellular metabolic proc…		GO:0097159 organic cyclic compound binding; GO:1901363 heterocyclic compound binding; GO:0004351 glutamate decarboxylase activity; GO:0003824 catalytic activity; GO:0005488 binding; GO:0016830 carbon-carbon lyase activity; GO:0043167 ion binding; GO:0016831 carboxy-lyase activity; GO:0016829 lyase activity; GO:0043168 anion binding; GO:0048037 cofactor binding; GO:0030170 pyridoxal phosphate bind…	eus00410 beta-Alanine metabolism - Eutrema salsugineum; eus01110 Biosynthesis of secondary metabolites - Eutrema salsugineum; eus00430 Taurine and hypotaurine metabolism - Eutrema salsugineum; eus00650 Butanoate metabolism - Eutrema salsugineum; eus00240 Pyrimidine metabolism - Eutrema salsugineum; eus01100 Metabolic pathways - Eutrema salsugineum;
EUTSA_v10001646mg	1.351	0.030816	Remorin [Brassica Rapa]
EUTSA_v10018911mg	0.78	0.0110834	Atp-Dependent Clp Protease Proteolytic Subunit Os=Eutrema Salsugineum Ox=72664 Gn=Eutsa_V10018911Mg Pe=3 Sv=1	GO:0006508 proteolysis; GO:0008152 metabolic process; GO:0043170 macromolecule metabolic process; GO:0019538 protein metabolic process; GO:0044238 primary metabolic process; GO:0071704 organic substance metabolic process;		GO:0004252 serine-type endopeptidase activity; GO:0004175 endopeptidase activity; GO:0008233 peptidase activity; GO:0003824 catalytic activity; GO:0017171 serine hydrolase activity; GO:0008236 serine-type peptidase activity; GO:0070011 peptidase activity, acting on L-amino acid peptides; GO:0016787 hydrolase activity;
EUTSA_v10004964mg	0.749	0.007378	Rpl12-A Species=Arabidopsis Thaliana Taxid=3702 Gene=Axx17_At3G30330(Predicted) Os=Eutrema Salsugineum Ox=72664 Gn=Eutsa_V10004964Mg Pe=3 Sv=1	GO:0006518 peptide metabolic process; GO:0043043 peptide biosynthetic process; GO:0044267 cellular protein metabolic process; GO:0006807 nitrogen compound metabolic process; GO:0009058 biosynthetic process; GO:0043603 cellular amide metabolic process; GO:0044238 primary metabolic process; GO:1901566 organonitrogen compound biosynthetic process; GO:1901576 organic substance biosynthetic process; G…	GO:0005840 ribosome; GO:0043226 organelle; GO:0043229 intracellular organelle; GO:0043232 intracellular non-membrane-bounded organelle; GO:0044464 cell part; GO:0005622 intracellular; GO:0005737 cytoplasm; GO:0032991 macromolecular complex; GO:0044424 intracellular part; GO:1990904 ribonucleoprotein complex; GO:0005623 cell; GO:0030529 intracellular ribonucleoprotein complex; GO:0044444 cytoplasm…	GO:0003735 structural constituent of ribosome; GO:0005198 structural molecule activity;	eus03010 Ribosome - Eutrema salsugineum;
EUTSA_v10019202mg	0.832	0.0055355	Ribulose Bisphosphate Carboxylase Small Chain Os=Eutrema Salsugineum Ox=72664 Gn=Eutsa_V10019202Mg Pe=3 Sv=1	GO:0008152 metabolic process; GO:0043094 cellular metabolic compound salvage; GO:0055114 oxidation-reduction process; GO:0044710 single-organism metabolic process; GO:0044699 single-organism process; GO:0015977 carbon fixation; GO:0009853 photorespiration; GO:0009987 cellular process; GO:0044237 cellular metabolic process; GO:0015979 photosynthesis; GO:0071704 organic substance metabolic process;	GO:0043226 organelle; GO:0043231 intracellular membrane-bounded organelle; GO:0043229 intracellular organelle; GO:0044464 cell part; GO:0005622 intracellular; GO:0005737 cytoplasm; GO:0044424 intracellular part; GO:0043227 membrane-bounded organelle; GO:0005623 cell; GO:0009536 plastid; GO:0044444 cytoplasmic part; GO:0009507 chloroplast;	GO:0003824 catalytic activity; GO:0016830 carbon-carbon lyase activity; GO:0016984 ribulose-bisphosphate carboxylase activity; GO:0016831 carboxy-lyase activity; GO:0016829 lyase activity; GO:0004497 monooxygenase activity; GO:0016491 oxidoreductase activity;	eus01110 Biosynthesis of secondary metabolites - Eutrema salsugineum; eus00630 Glyoxylate and dicarboxylate metabolism - Eutrema salsugineum; eus01200 Carbon metabolism - Eutrema salsugineum; eus00710 Carbon fixation in photosynthetic organisms - Eutrema salsugineum; eus01100 Metabolic pathways - Eutrema salsugineum;
EUTSA_v10018034mg	1.288	0.0189441	Little Nuclei1 [Arabidopsis Thaliana]
EUTSA_v10003678mg	1.275	0.025397	Beta-Xylosidase 4 [Arabidopsis Lyrata Subsp. Lyrata]	GO:0008152 metabolic process; GO:0005975 carbohydrate metabolic process; GO:0044238 primary metabolic process; GO:0071704 organic substance metabolic process;		GO:0004553 hydrolase activity, hydrolyzing O-glycosyl compounds; GO:0016787 hydrolase activity; GO:0003824 catalytic activity; GO:0016798 hydrolase activity, acting on glycosyl bonds;	eus00520 Amino sugar and nucleotide sugar metabolism - Eutrema salsugineum; eus01100 Metabolic pathways - Eutrema salsugineum;
EUTSA_v10018184mg	1.394	0.027463	Calcium-Binding Ef Hand Family Protein Species=Arabidopsis Lyrata Subsp. Lyrata Taxid=81972 Gene=Aralydraft_475653(Predicted) Os=Eutrema Salsugineum Ox=72664 Gn=Eutsa_V10018184Mg Pe=4 Sv=1		GO:0031224 intrinsic component of membrane; GO:0016020 membrane; GO:0016021 integral component of membrane; GO:0044425 membrane part;	GO:0043022 ribosome binding; GO:0005488 binding; GO:0043167 ion binding; GO:0044877 macromolecular complex binding; GO:0046872 metal ion binding; GO:0043169 cation binding; GO:0005509 calcium ion binding; GO:0043021 ribonucleoprotein complex binding;
EUTSA_v10005093mg	0.595	0.0030164	Light-Regulated Protein [Brassica Rapa]
EUTSA_v10005140mg	0.598	0.00196004	Protein Spiral1-Like [Camelina Sativa]
EUTSA_v10004123mg	4.63	9.8515e-05	Stress Up-Regulated Nod 19 Protein [Arabidopsis Thaliana]		GO:0031224 intrinsic component of membrane; GO:0016020 membrane; GO:0016021 integral component of membrane; GO:0044425 membrane part;
EUTSA_v10005229mg	1.667	0.00150228	Defensin-Like Protein 2 [Camelina Sativa]	GO:0006952 defense response; GO:0050896 response to stimulus; GO:0006950 response to stress;
EUTSA_v10023595mg	1.261	0.042802	1-Aminocyclopropane-1-Carboxylate Oxidase Species=Noccaea Caerulescens Taxid=107243 Gene=Ga_Tr6099_C0_G1_I1_G.20060(Predicted) Os=Eutrema Salsugineum Ox=72664 Gn=Eutsa_V10023595Mg Pe=3 Sv=1	GO:0044699 single-organism process; GO:0008152 metabolic process; GO:0055114 oxidation-reduction process; GO:0044710 single-organism metabolic process;		GO:0046872 metal ion binding; GO:0043169 cation binding; GO:0003824 catalytic activity; GO:0005488 binding; GO:0016491 oxidoreductase activity; GO:0043167 ion binding;	eus01110 Biosynthesis of secondary metabolites - Eutrema salsugineum; eus00270 Cysteine and methionine metabolism - Eutrema salsugineum; eus01100 Metabolic pathways - Eutrema salsugineum;
EUTSA_v10004909mg	1.341	0.0073752	Hmg-Y-Related Protein A (Fragment) Species=Noccaea Caerulescens Taxid=107243 Gene=Le_Tr16460_C0_G1_I1_G.52805(Predicted) Os=Eutrema Salsugineum Ox=72664 Gn=Eutsa_V10004909Mg Pe=4 Sv=1	GO:0044085 cellular component biogenesis; GO:0050794 regulation of cellular process; GO:0016043 cellular component organization; GO:0034728 nucleosome organization; GO:0060255 regulation of macromolecule metabolic process; GO:0019219 regulation of nucleobase-containing compound metabolic process; GO:2001141 regulation of RNA biosynthetic process; GO:0006323 DNA packaging; GO:0006334 nucleosome as…	GO:0043229 intracellular organelle; GO:0043232 intracellular non-membrane-bounded organelle; GO:0044446 intracellular organelle part; GO:0032991 macromolecular complex; GO:0044424 intracellular part; GO:0005623 cell; GO:0044422 organelle part; GO:0000786 nucleosome; GO:0044427 chromosomal part; GO:0043228 non-membrane-bounded organelle; GO:0043231 intracellular membrane-bounded organelle; GO:0043…	GO:0097159 organic cyclic compound binding; GO:1901363 heterocyclic compound binding; GO:0003677 DNA binding; GO:0005488 binding; GO:0003676 nucleic acid binding;
EUTSA_v10003976mg	0.558	0.0021617	Methylthioalkylmalate Synthase 2, Chloroplastic-Like [Brassica Oleracea Var. Oleracea]	GO:0008152 metabolic process; GO:0044710 single-organism metabolic process; GO:0044281 small molecule metabolic process; GO:0044763 single-organism cellular process; GO:0019752 carboxylic acid metabolic process; GO:0044699 single-organism process; GO:0006082 organic acid metabolic process; GO:0044237 cellular metabolic process; GO:0009987 cellular process; GO:0043436 oxoacid metabolic process; GO…		GO:0016746 transferase activity, transferring acyl groups; GO:0046912 transferase activity, transferring acyl groups, acyl groups converted into alkyl on transfer; GO:0016740 transferase activity; GO:0003824 catalytic activity;
EUTSA_v10001028mg	0.564	0.0096777	Atp Synthase Subunit Delta', Mitochondrial [Brassica Napus]	GO:0009116 nucleoside metabolic process; GO:0042278 purine nucleoside metabolic process; GO:0009167 purine ribonucleoside monophosphate metabolic process; GO:0090662 ATP hydrolysis coupled transmembrane transport; GO:0009117 nucleotide metabolic process; GO:0044699 single-organism process; GO:0046129 purine ribonucleoside biosynthetic process; GO:0009163 nucleoside biosynthetic process; GO:000905…	GO:0045261 proton-transporting ATP synthase complex, catalytic core F(1); GO:0016020 membrane; GO:0098796 membrane protein complex; GO:0044425 membrane part; GO:0044464 cell part; GO:0005622 intracellular; GO:0016469 proton-transporting two-sector ATPase complex; GO:0032991 macromolecular complex; GO:0033178 proton-transporting two-sector ATPase complex, catalytic domain; GO:0044424 intracellular…	GO:0022804 active transmembrane transporter activity; GO:0042625 ATPase coupled ion transmembrane transporter activity; GO:0015075 ion transmembrane transporter activity; GO:0022853 active ion transmembrane transporter activity; GO:0015399 primary active transmembrane transporter activity; GO:0022892 substrate-specific transporter activity; GO:0044769 ATPase activity, coupled to transmembrane mov…	eus00190 Oxidative phosphorylation - Eutrema salsugineum; eus01100 Metabolic pathways - Eutrema salsugineum;
EUTSA_v10004217mg	0.719	0.0112042	Glyceraldehyde-3-Phosphate Dehydrogenase Os=Eutrema Salsugineum Ox=72664 Gn=Eutsa_V10004217Mg Pe=3 Sv=1	GO:0006006 glucose metabolic process; GO:0044723 single-organism carbohydrate metabolic process; GO:0008152 metabolic process; GO:0055114 oxidation-reduction process; GO:0044710 single-organism metabolic process; GO:0044281 small molecule metabolic process; GO:0005996 monosaccharide metabolic process; GO:0044699 single-organism process; GO:0044238 primary metabolic process; GO:0005975 carbohydrat…		GO:0097159 organic cyclic compound binding; GO:1901363 heterocyclic compound binding; GO:0016620 oxidoreductase activity, acting on the aldehyde or oxo group of donors, NAD or NADP as acceptor; GO:1901265 nucleoside phosphate binding; GO:0051287 NAD binding; GO:0003824 catalytic activity; GO:0005488 binding; GO:0016903 oxidoreductase activity, acting on the aldehyde or oxo group of donors; GO:005…	eus01200 Carbon metabolism - Eutrema salsugineum; eus00710 Carbon fixation in photosynthetic organisms - Eutrema salsugineum; eus01100 Metabolic pathways - Eutrema salsugineum;
EUTSA_v10024010mg	1.222	0.0144615	Bnaanng27360D Protein Species=Brassica Napus Taxid=3708 Gene=Bnaanng27360D(Predicted) Os=Eutrema Salsugineum Ox=72664 Gn=Eutsa_V10024010Mg Pe=4 Sv=1				eus03015 mRNA surveillance pathway - Eutrema salsugineum;
EUTSA_v10000897mg	0.807	0.013916	Probable Acetyl-Coa Acetyltransferase, Cytosolic 2 [Camelina Sativa]	GO:0008152 metabolic process;		GO:0016746 transferase activity, transferring acyl groups; GO:0016747 transferase activity, transferring acyl groups other than amino-acyl groups; GO:0003824 catalytic activity; GO:0016740 transferase activity;	eus01110 Biosynthesis of secondary metabolites - Eutrema salsugineum; eus00310 Lysine degradation - Eutrema salsugineum; eus04120 Ubiquitin mediated proteolysis - Eutrema salsugineum; eus00650 Butanoate metabolism - Eutrema salsugineum; eus01200 Carbon metabolism - Eutrema salsugineum; eus00380 Tryptophan metabolism - Eutrema salsugineum; eus01100 Metabolic pathways - Eutrema salsugineum; eus0121…
EUTSA_v10004736mg	1.524	0.0023647	Burp Domain Protein Rd22-Like [Brassica Rapa]
EUTSA_v10004493mg	1.488	0.039844	Putative Hydrolase Ytap [Brassica Oleracea Var. Oleracea]
EUTSA_v10014471mg	2.046	0.047737	Ferritin Os=Eutrema Salsugineum Ox=72664 Gn=Eutsa_V10014471Mg Pe=3 Sv=1	GO:0006879 cellular iron ion homeostasis; GO:0065008 regulation of biological quality; GO:0055076 transition metal ion homeostasis; GO:0030001 metal ion transport; GO:0030003 cellular cation homeostasis; GO:0055072 iron ion homeostasis; GO:0044699 single-organism process; GO:0006826 iron ion transport; GO:0055082 cellular chemical homeostasis; GO:0051234 establishment of localization; GO:0000041 …	GO:0005623 cell;	GO:0016722 oxidoreductase activity, oxidizing metal ions; GO:0005506 iron ion binding; GO:0008199 ferric iron binding; GO:0046914 transition metal ion binding; GO:0016724 oxidoreductase activity, oxidizing metal ions, oxygen as acceptor; GO:0003824 catalytic activity; GO:0005488 binding; GO:0043167 ion binding; GO:0043169 cation binding; GO:0046872 metal ion binding; GO:0004322 ferroxidase activi…
EUTSA_v10023650mg	0.753	0.0184818	28 Kda Ribonucleoprotein, Chloroplastic-Like [Raphanus Sativus]			GO:0097159 organic cyclic compound binding; GO:1901363 heterocyclic compound binding; GO:1901265 nucleoside phosphate binding; GO:0005488 binding; GO:0003676 nucleic acid binding; GO:0000166 nucleotide binding; GO:0036094 small molecule binding;
EUTSA_v10014869mg	4.998	0.000124292	Upf0098 Protein Ct_736-Like [Brassica Napus]
EUTSA_v10023633mg	0.621	0.0025241	Bnaa01G21860D Protein Species=Brassica Napus Taxid=3708 Gene=Bnaa01G21860D(Predicted) Os=Eutrema Salsugineum Ox=72664 Gn=Eutsa_V10023633Mg Pe=3 Sv=1	GO:0006518 peptide metabolic process; GO:0043043 peptide biosynthetic process; GO:0044267 cellular protein metabolic process; GO:0006807 nitrogen compound metabolic process; GO:0009058 biosynthetic process; GO:0043603 cellular amide metabolic process; GO:0044238 primary metabolic process; GO:1901566 organonitrogen compound biosynthetic process; GO:1901576 organic substance biosynthetic process; G…	GO:0005840 ribosome; GO:0043229 intracellular organelle; GO:0043232 intracellular non-membrane-bounded organelle; GO:0015935 small ribosomal subunit; GO:0044446 intracellular organelle part; GO:0005737 cytoplasm; GO:0032991 macromolecular complex; GO:0044424 intracellular part; GO:0005623 cell; GO:0044422 organelle part; GO:0043228 non-membrane-bounded organelle; GO:0043226 organelle; GO:0044391 …	GO:0097159 organic cyclic compound binding; GO:1901363 heterocyclic compound binding; GO:0003723 RNA binding; GO:0005488 binding; GO:0003676 nucleic acid binding; GO:0005198 structural molecule activity; GO:0003735 structural constituent of ribosome;	eus03010 Ribosome - Eutrema salsugineum;
EUTSA_v10008194mg	1.584	0.0151359	Electron Carrier/Iron Ion-Binding Protein [Arabidopsis Thaliana]
EUTSA_v10023683mg	0.652	0.020281	Pyrrolidone-Carboxylate Peptidase 1 [Brassica Napus]	GO:0006508 proteolysis; GO:0008152 metabolic process; GO:0043170 macromolecule metabolic process; GO:0019538 protein metabolic process; GO:0044238 primary metabolic process; GO:0071704 organic substance metabolic process;	GO:0044464 cell part; GO:0005622 intracellular; GO:0005737 cytoplasm; GO:0044424 intracellular part; GO:0005829 cytosol; GO:0005623 cell; GO:0044444 cytoplasmic part;	GO:0016920 pyroglutamyl-peptidase activity; GO:0070011 peptidase activity, acting on L-amino acid peptides; GO:0016787 hydrolase activity; GO:0008233 peptidase activity; GO:0008238 exopeptidase activity; GO:0003824 catalytic activity; GO:0008242 omega peptidase activity;
EUTSA_v10007841mg	1.224	0.0100972	Carbon Catabolite Repressor Protein 4-Like Protein 4 (Fragment) Species=Noccaea Caerulescens Taxid=107243 Gene=Lc_Tr6638_C0_G1_I1_G.22391(Predicted) Os=Eutrema Salsugineum Ox=72664 Gn=Eutsa_V10007841Mg Pe=4 Sv=1				eus03018 RNA degradation - Eutrema salsugineum;
EUTSA_v10007861mg	0.718	0.0065394	Dna-Damage-Repair/Toleration Protein Drt111, Chloroplastic-Like [Camelina Sativa]			GO:0097159 organic cyclic compound binding; GO:1901363 heterocyclic compound binding; GO:0003723 RNA binding; GO:1901265 nucleoside phosphate binding; GO:0005488 binding; GO:0003676 nucleic acid binding; GO:0000166 nucleotide binding; GO:0036094 small molecule binding;	eus03040 Spliceosome - Eutrema salsugineum;
EUTSA_v10004270mg	1.262	0.0105211	Gut Esterase (Duf1350) [Arabidopsis Thaliana]
EUTSA_v10011597mg	0.814	0.033103	Protein Ndh-Dependent Cyclic Electron Flow 5 Isoform X1 [Raphanus Sativus]	GO:0008152 metabolic process; GO:0005975 carbohydrate metabolic process; GO:0044238 primary metabolic process; GO:0071704 organic substance metabolic process;		GO:0030246 carbohydrate binding; GO:0003824 catalytic activity; GO:0005488 binding;
EUTSA_v10014343mg	1.583	0.033842	Chaperone Protein Dnaj 6 Species=Noccaea Caerulescens Taxid=107243 Gene=Mp_Tr13727_C0_G1_I1_G.40163(Predicted) Os=Eutrema Salsugineum Ox=72664 Gn=Eutsa_V10014343Mg Pe=4 Sv=1
EUTSA_v10008255mg	2.41	0.00142146	Bnaa09G27390D Protein Species=Brassica Napus Taxid=3708 Gene=Bnaa09G27390D(Predicted) Os=Eutrema Salsugineum Ox=72664 Gn=Eutsa_V10008255Mg Pe=4 Sv=1
EUTSA_v10011826mg	3.957	0.00063731	Late Embryogenesis-Abundant Protein [Arabidopsis Lyrata Subsp. Lyrata]
EUTSA_v10012320mg	0.8	0.0157803	Jacalin-Related Lectin 18 Species=Arabidopsis Thaliana Taxid=3702 Gene=Jal18(Predicted) Os=Eutrema Salsugineum Ox=72664 Gn=Eutsa_V10012320Mg Pe=4 Sv=1			GO:0030246 carbohydrate binding; GO:0005488 binding;
EUTSA_v10004760mg	1.319	0.0182837	Sulfotransferase Os=Eutrema Salsugineum Ox=72664 Gn=Eutsa_V10004760Mg Pe=3 Sv=1			GO:0008146 sulfotransferase activity; GO:0016782 transferase activity, transferring sulfur-containing groups; GO:0003824 catalytic activity; GO:0016740 transferase activity;
EUTSA_v10008578mg	1.621	0.029757	Expansin Os=Eutrema Salsugineum Ox=72664 Gn=Eutsa_V10008578Mg Pe=3 Sv=1	GO:0071554 cell wall organization or biogenesis; GO:0009664 plant-type cell wall organization; GO:0016043 cellular component organization; GO:0071555 cell wall organization; GO:0045229 external encapsulating structure organization; GO:0009987 cellular process; GO:0071669 plant-type cell wall organization or biogenesis; GO:0071840 cellular component organization or biogenesis;	GO:0016020 membrane; GO:0030312 external encapsulating structure; GO:0044464 cell part; GO:0071944 cell periphery; GO:0005618 cell wall; GO:0005623 cell; GO:0005576 extracellular region;
EUTSA_v10005024mg	0.683	0.037857	---
EUTSA_v10008991mg	0.707	0.0079775	Mlp-Like Protein 423 [Brassica Napus]	GO:0006952 defense response; GO:0050896 response to stimulus; GO:0006950 response to stress; GO:0009607 response to biotic stimulus;
EUTSA_v10005111mg	1.416	0.045621	Histone H3 Os=Eutrema Salsugineum Ox=72664 Gn=Eutsa_V10005111Mg Pe=3 Sv=1		GO:0043229 intracellular organelle; GO:0043232 intracellular non-membrane-bounded organelle; GO:0044446 intracellular organelle part; GO:0032991 macromolecular complex; GO:0044424 intracellular part; GO:0005623 cell; GO:0044422 organelle part; GO:0044427 chromosomal part; GO:0000786 nucleosome; GO:0043228 non-membrane-bounded organelle; GO:0043231 intracellular membrane-bounded organelle; GO:0043…	GO:0097159 organic cyclic compound binding; GO:1901363 heterocyclic compound binding; GO:0003677 DNA binding; GO:0046982 protein heterodimerization activity; GO:0005488 binding; GO:0046983 protein dimerization activity; GO:0003676 nucleic acid binding; GO:0005515 protein binding;
EUTSA_v10004880mg	1.699	0.0119001	Glutathione S-Transferase Z1 Isoform X2 [Camelina Sativa]	GO:0009072 aromatic amino acid family metabolic process; GO:0006725 cellular aromatic compound metabolic process; GO:0044281 small molecule metabolic process; GO:0044763 single-organism cellular process; GO:1901360 organic cyclic compound metabolic process; GO:0006807 nitrogen compound metabolic process; GO:0044699 single-organism process; GO:0044238 primary metabolic process; GO:0044237 cellular…	GO:0044424 intracellular part; GO:0005623 cell; GO:0044464 cell part; GO:0005622 intracellular; GO:0005737 cytoplasm;	GO:0005515 protein binding; GO:0003824 catalytic activity; GO:0005488 binding;	eus00350 Tyrosine metabolism - Eutrema salsugineum; eus01100 Metabolic pathways - Eutrema salsugineum;
EUTSA_v10014053mg	1.546	0.0076818	Gem-Like Protein 5 [Brassica Oleracea Var. Oleracea]
EUTSA_v10011408mg	0.82	0.030659	Dihydrolipoyl Dehydrogenase Os=Eutrema Salsugineum Ox=72664 Gn=Eutsa_V10011408Mg Pe=3 Sv=1	GO:0050794 regulation of cellular process; GO:0042592 homeostatic process; GO:0065008 regulation of biological quality; GO:0008152 metabolic process; GO:0050789 regulation of biological process; GO:0055114 oxidation-reduction process; GO:0044710 single-organism metabolic process; GO:0045454 cell redox homeostasis; GO:0044763 single-organism cellular process; GO:0019725 cellular homeostasis; GO:00…	GO:0005623 cell;	GO:0004148 dihydrolipoyl dehydrogenase activity; GO:0016651 oxidoreductase activity, acting on NAD(P)H; GO:1901265 nucleoside phosphate binding; GO:0050660 flavin adenine dinucleotide binding; GO:0043167 ion binding; GO:0000166 nucleotide binding; GO:0048037 cofactor binding; GO:0016668 oxidoreductase activity, acting on a sulfur group of donors, NAD(P) as acceptor; GO:0016491 oxidoreductase acti…	eus01110 Biosynthesis of secondary metabolites - Eutrema salsugineum; eus00310 Lysine degradation - Eutrema salsugineum; eus04120 Ubiquitin mediated proteolysis - Eutrema salsugineum; eus00020 Citrate cycle (TCA cycle) - Eutrema salsugineum; eus01200 Carbon metabolism - Eutrema salsugineum; eus00380 Tryptophan metabolism - Eutrema salsugineum; eus00010 Glycolysis / Gluconeogenesis - Eutrema salsu…
EUTSA_v10008313mg	3.655	0.00017821	Dehydrin Species=Eutrema Salsugineum Taxid=72664(Predicted) Os=Eutrema Salsugineum Ox=72664 Gn=Eutsa_V10008313Mg Pe=3 Sv=1	GO:0001101 response to acid chemical; GO:0042221 response to chemical; GO:0009415 response to water; GO:0006950 response to stress; GO:0009628 response to abiotic stimulus; GO:1901700 response to oxygen-containing compound; GO:0010035 response to inorganic substance; GO:0050896 response to stimulus;
EUTSA_v10008345mg	0.686	0.027519	Probable Inactive Heme Oxygenase 2, Chloroplastic [Brassica Napus]	GO:0006725 cellular aromatic compound metabolic process; GO:0044699 single-organism process; GO:0042168 heme metabolic process; GO:0044237 cellular metabolic process; GO:0071704 organic substance metabolic process; GO:0044270 cellular nitrogen compound catabolic process; GO:0008152 metabolic process; GO:0006778 porphyrin-containing compound metabolic process; GO:0051187 cofactor catabolic process…		GO:0016705 oxidoreductase activity, acting on paired donors, with incorporation or reduction of molecular oxygen; GO:0004392 heme oxygenase (decyclizing) activity; GO:0003824 catalytic activity; GO:0016491 oxidoreductase activity;
EUTSA_v10014722mg	0.476	0.0122982	40S Ribosomal Protein S9-1 [Camelina Sativa]	GO:0006518 peptide metabolic process; GO:0043043 peptide biosynthetic process; GO:0044267 cellular protein metabolic process; GO:0006807 nitrogen compound metabolic process; GO:0009058 biosynthetic process; GO:0043603 cellular amide metabolic process; GO:0044238 primary metabolic process; GO:1901566 organonitrogen compound biosynthetic process; GO:1901576 organic substance biosynthetic process; G…	GO:0005840 ribosome; GO:0043229 intracellular organelle; GO:0043232 intracellular non-membrane-bounded organelle; GO:0015935 small ribosomal subunit; GO:0044446 intracellular organelle part; GO:0005737 cytoplasm; GO:0032991 macromolecular complex; GO:0044424 intracellular part; GO:0005623 cell; GO:0044422 organelle part; GO:0043228 non-membrane-bounded organelle; GO:0043226 organelle; GO:0044391 …	GO:0097159 organic cyclic compound binding; GO:1901363 heterocyclic compound binding; GO:0003723 RNA binding; GO:0005488 binding; GO:0003676 nucleic acid binding; GO:0005198 structural molecule activity; GO:0003735 structural constituent of ribosome; GO:0019843 rRNA binding;	eus03010 Ribosome - Eutrema salsugineum;
EUTSA_v10009206mg	0.695	0.0175844	Acyl-Coa-Binding Protein [Brassica Napus]			GO:0000062 fatty-acyl-CoA binding; GO:0005488 binding; GO:0043167 ion binding; GO:0043168 anion binding; GO:0048037 cofactor binding; GO:1901681 sulfur compound binding; GO:0050662 coenzyme binding;
EUTSA_v10015857mg	4.075	0.00129788	---
EUTSA_v10008369mg	0.595	0.0030975	Phosphoribosylglycinamide Formyltransferase, Chloroplastic-Like [Raphanus Sativus]	GO:0009165 nucleotide biosynthetic process; GO:0006725 cellular aromatic compound metabolic process; GO:0009167 purine ribonucleoside monophosphate metabolic process; GO:0009259 ribonucleotide metabolic process; GO:0009117 nucleotide metabolic process; GO:0044699 single-organism process; GO:0009058 biosynthetic process; GO:1901566 organonitrogen compound biosynthetic process; GO:0009156 ribonucle…		GO:0016741 transferase activity, transferring one-carbon groups; GO:0016742 hydroxymethyl-, formyl- and related transferase activity; GO:0003824 catalytic activity; GO:0016740 transferase activity; GO:0004644 phosphoribosylglycinamide formyltransferase activity;	eus01110 Biosynthesis of secondary metabolites - Eutrema salsugineum; eus00670 One carbon pool by folate - Eutrema salsugineum; eus00230 Purine metabolism - Eutrema salsugineum; eus01100 Metabolic pathways - Eutrema salsugineum;
EUTSA_v10009998mg	0.801	0.049518	Histidine Triad Nucleotide-Binding 2 Species=Arabidopsis Thaliana Taxid=3702 Gene=Hint 2(Predicted) Os=Eutrema Salsugineum Ox=72664 Gn=Eutsa_V10009998Mg Pe=4 Sv=1			GO:0003824 catalytic activity;
EUTSA_v10008734mg	1.395	0.002555	Glutathione S-Transferase U26 Species=Arabidopsis Thaliana Taxid=3702 Gene=Gstu26(Predicted) Os=Eutrema Salsugineum Ox=72664 Gn=Eutsa_V10008734Mg Pe=4 Sv=1			GO:0005515 protein binding; GO:0005488 binding;	eus00480 Glutathione metabolism - Eutrema salsugineum; eus01100 Metabolic pathways - Eutrema salsugineum;
EUTSA_v10007301mg	0.355	0.00181842	Cyp79F1 [Arabidopsis Lyrata Subsp. Lyrata]	GO:0044699 single-organism process; GO:0008152 metabolic process; GO:0055114 oxidation-reduction process; GO:0044710 single-organism metabolic process;	GO:0031224 intrinsic component of membrane; GO:0016020 membrane; GO:0016021 integral component of membrane; GO:0044425 membrane part;	GO:0097159 organic cyclic compound binding; GO:1901363 heterocyclic compound binding; GO:0020037 heme binding; GO:0005506 iron ion binding; GO:0046914 transition metal ion binding; GO:0003824 catalytic activity; GO:0005488 binding; GO:0043167 ion binding; GO:0016705 oxidoreductase activity, acting on paired donors, with incorporation or reduction of molecular oxygen; GO:0046872 metal ion binding;…	eus01110 Biosynthesis of secondary metabolites - Eutrema salsugineum; eus01210 2-Oxocarboxylic acid metabolism - Eutrema salsugineum; eus00966 Glucosinolate biosynthesis - Eutrema salsugineum;
EUTSA_v10007031mg	4.497	0.0013956	Heat Shock 70 Kda Protein 5-Like [Brassica Napus]			GO:0005524 ATP binding; GO:1901265 nucleoside phosphate binding; GO:0001882 nucleoside binding; GO:0043167 ion binding; GO:0000166 nucleotide binding; GO:0097159 organic cyclic compound binding; GO:1901363 heterocyclic compound binding; GO:0032549 ribonucleoside binding; GO:0097367 carbohydrate derivative binding; GO:0032553 ribonucleotide binding; GO:0005488 binding; GO:0032550 purine ribonucleo…	eus04141 Protein processing in endoplasmic reticulum - Eutrema salsugineum; eus04144 Endocytosis - Eutrema salsugineum; eus03040 Spliceosome - Eutrema salsugineum;
EUTSA_v10003578mg	1.591	0.037765	Little Nuclei4 [Arabidopsis Thaliana]				eus01110 Biosynthesis of secondary metabolites - Eutrema salsugineum; eus04120 Ubiquitin mediated proteolysis - Eutrema salsugineum; eus01230 Biosynthesis of amino acids - Eutrema salsugineum; eus01210 2-Oxocarboxylic acid metabolism - Eutrema salsugineum; eus00770 Pantothenate and CoA biosynthesis - Eutrema salsugineum; eus00270 Cysteine and methionine metabolism - Eutrema salsugineum; eus01100 …
EUTSA_v10014083mg	0.71	0.049179	Peroxidase Os=Eutrema Salsugineum Ox=72664 Gn=Eutsa_V10014083Mg Pe=3 Sv=1	GO:0006950 response to stress; GO:0055114 oxidation-reduction process; GO:0009636 response to toxic substance; GO:0044699 single-organism process; GO:0050896 response to stimulus; GO:0044237 cellular metabolic process; GO:0008152 metabolic process; GO:0042221 response to chemical; GO:1990748 cellular detoxification; GO:0042743 hydrogen peroxide metabolic process; GO:0072593 reactive oxygen specie…	GO:0005576 extracellular region;	GO:0097159 organic cyclic compound binding; GO:1901363 heterocyclic compound binding; GO:0020037 heme binding; GO:0003824 catalytic activity; GO:0005488 binding; GO:0043167 ion binding; GO:0016209 antioxidant activity; GO:0043169 cation binding; GO:0046872 metal ion binding; GO:0004601 peroxidase activity; GO:0046906 tetrapyrrole binding; GO:0016491 oxidoreductase activity; GO:0016684 oxidoreduct…	eus01110 Biosynthesis of secondary metabolites - Eutrema salsugineum; eus00940 Phenylpropanoid biosynthesis - Eutrema salsugineum; eus01100 Metabolic pathways - Eutrema salsugineum;
EUTSA_v10012821mg	1.552	0.0038966	Probable Galactinol--Sucrose Galactosyltransferase 6 Isoform X1 [Brassica Oleracea Var. Oleracea]			GO:0003824 catalytic activity;	eus00052 Galactose metabolism - Eutrema salsugineum; eus01100 Metabolic pathways - Eutrema salsugineum;
EUTSA_v100077740mg	0.798	0.035503	Nuclear Transport Factor 2 Family Protein [Arabidopsis Lyrata Subsp. Lyrata]	GO:0006810 transport; GO:0051179 localization; GO:0051234 establishment of localization;	GO:0005623 cell; GO:0005622 intracellular; GO:0044464 cell part;
EUTSA_v10007809mg	0.688	0.00050375	Glyceraldehyde-3-Phosphate Dehydrogenase Os=Eutrema Salsugineum Ox=72664 Gn=Eutsa_V10007809Mg Pe=3 Sv=1	GO:0006006 glucose metabolic process; GO:0044723 single-organism carbohydrate metabolic process; GO:0008152 metabolic process; GO:0055114 oxidation-reduction process; GO:0044710 single-organism metabolic process; GO:0044281 small molecule metabolic process; GO:0005996 monosaccharide metabolic process; GO:0044699 single-organism process; GO:0044238 primary metabolic process; GO:0005975 carbohydrat…		GO:0097159 organic cyclic compound binding; GO:1901363 heterocyclic compound binding; GO:0016620 oxidoreductase activity, acting on the aldehyde or oxo group of donors, NAD or NADP as acceptor; GO:1901265 nucleoside phosphate binding; GO:0051287 NAD binding; GO:0003824 catalytic activity; GO:0005488 binding; GO:0016903 oxidoreductase activity, acting on the aldehyde or oxo group of donors; GO:005…	eus01200 Carbon metabolism - Eutrema salsugineum; eus00710 Carbon fixation in photosynthetic organisms - Eutrema salsugineum; eus01100 Metabolic pathways - Eutrema salsugineum;
EUTSA_v10014958mg	1.573	0.00036278	Histone H2B Os=Eutrema Salsugineum Ox=72664 Gn=Eutsa_V10014958Mg Pe=3 Sv=1		GO:0043229 intracellular organelle; GO:0043232 intracellular non-membrane-bounded organelle; GO:0044446 intracellular organelle part; GO:0032991 macromolecular complex; GO:0044424 intracellular part; GO:0005623 cell; GO:0044422 organelle part; GO:0044427 chromosomal part; GO:0000786 nucleosome; GO:0043228 non-membrane-bounded organelle; GO:0043231 intracellular membrane-bounded organelle; GO:0043…	GO:0097159 organic cyclic compound binding; GO:1901363 heterocyclic compound binding; GO:0003677 DNA binding; GO:0046982 protein heterodimerization activity; GO:0005488 binding; GO:0046983 protein dimerization activity; GO:0003676 nucleic acid binding; GO:0005515 protein binding;
EUTSA_v10005136mg	0.565	0.0134557	40S Ribosomal Protein S20-2 [Brassica Oleracea Var. Oleracea]	GO:0006518 peptide metabolic process; GO:0043043 peptide biosynthetic process; GO:0044267 cellular protein metabolic process; GO:0006807 nitrogen compound metabolic process; GO:0009058 biosynthetic process; GO:0043603 cellular amide metabolic process; GO:0044238 primary metabolic process; GO:1901566 organonitrogen compound biosynthetic process; GO:1901576 organic substance biosynthetic process; G…	GO:0005840 ribosome; GO:0043229 intracellular organelle; GO:0043232 intracellular non-membrane-bounded organelle; GO:0015935 small ribosomal subunit; GO:0044446 intracellular organelle part; GO:0005737 cytoplasm; GO:0032991 macromolecular complex; GO:0044424 intracellular part; GO:0005623 cell; GO:0044422 organelle part; GO:0043228 non-membrane-bounded organelle; GO:0043226 organelle; GO:0044391 …	GO:0097159 organic cyclic compound binding; GO:1901363 heterocyclic compound binding; GO:0003723 RNA binding; GO:0005488 binding; GO:0003676 nucleic acid binding; GO:0005198 structural molecule activity; GO:0003735 structural constituent of ribosome;	eus03010 Ribosome - Eutrema salsugineum;
EUTSA_v10003854mg	1.3	0.020623	Signal Recognition Particle Subunit Srp68 Os=Eutrema Salsugineum Ox=72664 Gn=Eutsa_V10003854Mg Pe=3 Sv=1	GO:0046907 intracellular transport; GO:0072599 establishment of protein localization to endoplasmic reticulum; GO:0072594 establishment of protein localization to organelle; GO:0072657 protein localization to membrane; GO:0045047 protein targeting to ER; GO:0071702 organic substance transport; GO:0006613 cotranslational protein targeting to membrane; GO:0015031 protein transport; GO:0051641 cellu…	GO:0005786 signal recognition particle, endoplasmic reticulum targeting; GO:0044464 cell part; GO:0005622 intracellular; GO:0048500 signal recognition particle; GO:0005737 cytoplasm; GO:0032991 macromolecular complex; GO:0044424 intracellular part; GO:1990904 ribonucleoprotein complex; GO:0005623 cell; GO:0030529 intracellular ribonucleoprotein complex; GO:0044444 cytoplasmic part;	GO:0005048 signal sequence binding; GO:0097159 organic cyclic compound binding; GO:1901363 heterocyclic compound binding; GO:0003723 RNA binding; GO:0042277 peptide binding; GO:0005047 signal recognition particle binding; GO:0005488 binding; GO:0044877 macromolecular complex binding; GO:0003676 nucleic acid binding; GO:0033218 amide binding; GO:0030942 endoplasmic reticulum signal peptide binding…	eus03060 Protein export - Eutrema salsugineum;
EUTSA_v10004575mg	1.209	6.0223e-05	Quinone Oxidoreductase [Brassica Oleracea Var. Oleracea]	GO:0044699 single-organism process; GO:0008152 metabolic process; GO:0055114 oxidation-reduction process; GO:0044710 single-organism metabolic process;		GO:0003824 catalytic activity; GO:0016491 oxidoreductase activity;
EUTSA_v10003885mg	1.288	0.0082432	Lrr Receptor-Like Serine/Threonine-Protein Kinase Fls2 [Brassica Napus]			GO:0005515 protein binding; GO:0005488 binding;
EUTSA_v10012545mg	1.487	0.0151204	Tetratricopeptide Repeat (Tpr)-Like Superfamily Protein Species=Arabidopsis Thaliana Taxid=3702 Gene=Mqj2.5(Predicted) Os=Eutrema Salsugineum Ox=72664 Gn=Eutsa_V10012545Mg Pe=4 Sv=1			GO:0005515 protein binding; GO:0005488 binding;
EUTSA_v10007890mg	0.744	0.0115354	Wat1-Related Protein Os=Eutrema Salsugineum Ox=72664 Gn=Eutsa_V10007890Mg Pe=3 Sv=1	GO:0006810 transport; GO:0055085 transmembrane transport; GO:0051179 localization; GO:0051234 establishment of localization;	GO:0031224 intrinsic component of membrane; GO:0016020 membrane; GO:0016021 integral component of membrane; GO:0044425 membrane part;	GO:0022857 transmembrane transporter activity; GO:0005215 transporter activity;
EUTSA_v10013708mg	0.792	0.0118352	Regulatory Particle Triple-A Atpase 3 [Arabidopsis Thaliana]	GO:1901575 organic substance catabolic process; GO:0008152 metabolic process; GO:0030163 protein catabolic process; GO:0009057 macromolecule catabolic process; GO:0043170 macromolecule metabolic process; GO:0019538 protein metabolic process; GO:0044238 primary metabolic process; GO:0009056 catabolic process; GO:0071704 organic substance metabolic process;	GO:0044424 intracellular part; GO:0005623 cell; GO:0044464 cell part; GO:0005622 intracellular; GO:0005737 cytoplasm;	GO:0005524 ATP binding; GO:1901265 nucleoside phosphate binding; GO:0001882 nucleoside binding; GO:0043167 ion binding; GO:0016787 hydrolase activity; GO:0000166 nucleotide binding; GO:0097159 organic cyclic compound binding; GO:1901363 heterocyclic compound binding; GO:0032549 ribonucleoside binding; GO:0097367 carbohydrate derivative binding; GO:0003824 catalytic activity; GO:0032553 ribonucleo…	eus03050 Proteasome - Eutrema salsugineum;
EUTSA_v10008751mg	0.681	0.0129636	Ribosomal Protein Os=Eutrema Salsugineum Ox=72664 Gn=Eutsa_V10008751Mg Pe=3 Sv=1	GO:0006518 peptide metabolic process; GO:0043043 peptide biosynthetic process; GO:0044267 cellular protein metabolic process; GO:0006807 nitrogen compound metabolic process; GO:0009058 biosynthetic process; GO:0043603 cellular amide metabolic process; GO:0044238 primary metabolic process; GO:1901566 organonitrogen compound biosynthetic process; GO:1901576 organic substance biosynthetic process; G…	GO:0005840 ribosome; GO:0043229 intracellular organelle; GO:0043232 intracellular non-membrane-bounded organelle; GO:0044446 intracellular organelle part; GO:0005737 cytoplasm; GO:0032991 macromolecular complex; GO:0044424 intracellular part; GO:0005623 cell; GO:0044422 organelle part; GO:0043228 non-membrane-bounded organelle; GO:0043226 organelle; GO:0015934 large ribosomal subunit; GO:0044391 …	GO:0097159 organic cyclic compound binding; GO:1901363 heterocyclic compound binding; GO:0003723 RNA binding; GO:0005488 binding; GO:0003676 nucleic acid binding; GO:0005198 structural molecule activity; GO:0003735 structural constituent of ribosome;	eus03010 Ribosome - Eutrema salsugineum;
EUTSA_v10009035mg	0.824	0.02436	39S Ribosomal Protein L47, Mitochondrial-Like [Brassica Napus]	GO:0006518 peptide metabolic process; GO:0043043 peptide biosynthetic process; GO:0044267 cellular protein metabolic process; GO:0006807 nitrogen compound metabolic process; GO:0009058 biosynthetic process; GO:0043603 cellular amide metabolic process; GO:0044238 primary metabolic process; GO:1901566 organonitrogen compound biosynthetic process; GO:1901576 organic substance biosynthetic process; G…	GO:0005759 mitochondrial matrix; GO:0005840 ribosome; GO:0043229 intracellular organelle; GO:0044429 mitochondrial part; GO:0043232 intracellular non-membrane-bounded organelle; GO:0044446 intracellular organelle part; GO:0005737 cytoplasm; GO:0032991 macromolecular complex; GO:0044424 intracellular part; GO:0005761 mitochondrial ribosome; GO:0005623 cell; GO:0000313 organellar ribosome; GO:00444…	GO:0003735 structural constituent of ribosome; GO:0005198 structural molecule activity;
EUTSA_v10007440mg	1.23	0.0313	Glycosyltransferase Os=Eutrema Salsugineum Ox=72664 Gn=Eutsa_V10007440Mg Pe=3 Sv=1	GO:0008152 metabolic process;		GO:0016757 transferase activity, transferring glycosyl groups; GO:0016758 transferase activity, transferring hexosyl groups; GO:0003824 catalytic activity; GO:0016740 transferase activity;
EUTSA_v10003966mg	0.725	0.0013388	Probable Nucleolar Protein 5-1 [Brassica Rapa]				eus03008 Ribosome biogenesis in eukaryotes - Eutrema salsugineum;
EUTSA_v10007958mg	2.23	0.00022486	Mrna, Clone: Rtfl01-15-D07 Species=Eutrema Halophilum Taxid=98038(Predicted) Os=Eutrema Salsugineum Ox=72664 Gn=Eutsa_V10007958Mg Pe=4 Sv=1
EUTSA_v10007634mg	1.873	6.0789e-05	4-Hydroxyphenylpyruvate Dioxygenase Os=Eutrema Salsugineum Ox=72664 Gn=Eutsa_V10007634Mg Pe=3 Sv=1	GO:0009072 aromatic amino acid family metabolic process; GO:0006725 cellular aromatic compound metabolic process; GO:0055114 oxidation-reduction process; GO:0044281 small molecule metabolic process; GO:0044763 single-organism cellular process; GO:1901360 organic cyclic compound metabolic process; GO:0006807 nitrogen compound metabolic process; GO:0044699 single-organism process; GO:0044238 primar…		GO:0016702 oxidoreductase activity, acting on single donors with incorporation of molecular oxygen, incorporation of two atoms of oxygen; GO:0003868 4-hydroxyphenylpyruvate dioxygenase activity; GO:0016701 oxidoreductase activity, acting on single donors with incorporation of molecular oxygen; GO:0003824 catalytic activity; GO:0051213 dioxygenase activity; GO:0005488 binding; GO:0043167 ion bindi…	eus00130 Ubiquinone and other terpenoid-quinone biosynthesis - Eutrema salsugineum; eus00360 Phenylalanine metabolism - Eutrema salsugineum; eus00350 Tyrosine metabolism - Eutrema salsugineum; eus01100 Metabolic pathways - Eutrema salsugineum;
EUTSA_v10013064mg	1.417	0.0023009	65-Kda Microtubule-Associated Protein 1 Species=Noccaea Caerulescens Taxid=107243 Gene=Ga_Tr9755_C0_G1_I1_G.30963(Predicted) Os=Eutrema Salsugineum Ox=72664 Gn=Eutsa_V10013064Mg Pe=4 Sv=1	GO:0000226 microtubule cytoskeleton organization; GO:0016043 cellular component organization; GO:0000910 cytokinesis; GO:0006996 organelle organization; GO:0044763 single-organism cellular process; GO:0044699 single-organism process; GO:0051301 cell division; GO:0022402 cell cycle process; GO:0007010 cytoskeleton organization; GO:0009987 cellular process; GO:0007017 microtubule-based process; GO:…		GO:0015631 tubulin binding; GO:0005515 protein binding; GO:0008092 cytoskeletal protein binding; GO:0008017 microtubule binding; GO:0005488 binding;
EUTSA_v10009110mg	0.708	0.047579	Bnaa08G31750D Protein Species=Brassica Napus Taxid=3708 Gene=Bnaa08G31750D(Predicted) Os=Eutrema Salsugineum Ox=72664 Gn=Eutsa_V10009110Mg Pe=4 Sv=1
EUTSA_v10007206mg	2.347	0.0048617	Bnaa06G12090D Protein Species=Brassica Napus Taxid=3708 Gene=Bnaa06G12090D(Predicted) Os=Eutrema Salsugineum Ox=72664 Gn=Eutsa_V10007206Mg Pe=4 Sv=1		GO:0031224 intrinsic component of membrane; GO:0016020 membrane; GO:0016021 integral component of membrane; GO:0044425 membrane part;
EUTSA_v10007072mg	0.524	0.00115934	D-3-Phosphoglycerate Dehydrogenase Os=Eutrema Salsugineum Ox=72664 Gn=Eutsa_V10007072Mg Pe=3 Sv=1	GO:0016053 organic acid biosynthetic process; GO:0044699 single-organism process; GO:0009058 biosynthetic process; GO:1901566 organonitrogen compound biosynthetic process; GO:0006564 L-serine biosynthetic process; GO:0044237 cellular metabolic process; GO:0071704 organic substance metabolic process; GO:0008152 metabolic process; GO:0006520 cellular amino acid metabolic process; GO:1901607 alpha-a…		GO:0016597 amino acid binding; GO:1901265 nucleoside phosphate binding; GO:0043167 ion binding; GO:0043177 organic acid binding; GO:0000166 nucleotide binding; GO:0048037 cofactor binding; GO:0016491 oxidoreductase activity; GO:0016614 oxidoreductase activity, acting on CH-OH group of donors; GO:1901363 heterocyclic compound binding; GO:0097159 organic cyclic compound binding; GO:0016616 oxidored…	eus01230 Biosynthesis of amino acids - Eutrema salsugineum; eus00270 Cysteine and methionine metabolism - Eutrema salsugineum; eus01200 Carbon metabolism - Eutrema salsugineum; eus03018 RNA degradation - Eutrema salsugineum; eus01100 Metabolic pathways - Eutrema salsugineum;
EUTSA_v10008333mg	0.695	0.0103757	Fruit Protein Pkiwi502 [Camelina Sativa]	GO:0044699 single-organism process; GO:0008152 metabolic process; GO:0055114 oxidation-reduction process; GO:0044710 single-organism metabolic process;		GO:0003824 catalytic activity; GO:0016491 oxidoreductase activity;
EUTSA_v10003631mg	1.25	0.042841	Large Proline-Rich Protein Bag6-Like Isoform X1 [Camelina Sativa]		GO:0044424 intracellular part; GO:0005623 cell; GO:0044464 cell part; GO:0005622 intracellular; GO:0005737 cytoplasm;	GO:0005515 protein binding; GO:0005488 binding;
EUTSA_v10015427mg	3.263	0.000102437	Low-Temperature-Induced 78 Kda Protein Species=Noccaea Caerulescens Taxid=107243 Gene=Lc_Tr236_C0_G1_I1_G.682(Predicted) Os=Eutrema Salsugineum Ox=72664 Gn=Eutsa_V10015427Mg Pe=4 Sv=1
EUTSA_v10008853mg	0.798	0.036277	Bnaa09G45770D Protein Species=Brassica Napus Taxid=3708 Gene=Bnaa09G45770D(Predicted) Os=Eutrema Salsugineum Ox=72664 Gn=Eutsa_V10008853Mg Pe=4 Sv=1	GO:0008152 metabolic process; GO:0044237 cellular metabolic process; GO:0009987 cellular process; GO:0015979 photosynthesis;	GO:0016020 membrane; GO:0009523 photosystem II; GO:0019898 extrinsic component of membrane; GO:0098796 membrane protein complex; GO:0009654 photosystem II oxygen evolving complex; GO:0042651 thylakoid membrane; GO:0032991 macromolecular complex; GO:0044424 intracellular part; GO:0005623 cell; GO:0034357 photosynthetic membrane; GO:0009521 photosystem; GO:1902494 catalytic complex; GO:0044425 memb…	GO:0043169 cation binding; GO:0046872 metal ion binding; GO:0005509 calcium ion binding; GO:0005488 binding; GO:0043167 ion binding;	eus00195 Photosynthesis - Eutrema salsugineum;
EUTSA_v10012740mg	1.958	0.00161538	Subtilisin-Like Protease Sbt1.3 [Brassica Rapa]	GO:0006508 proteolysis; GO:0008152 metabolic process; GO:0043170 macromolecule metabolic process; GO:0019538 protein metabolic process; GO:0044238 primary metabolic process; GO:0071704 organic substance metabolic process;		GO:0004252 serine-type endopeptidase activity; GO:0004175 endopeptidase activity; GO:0008233 peptidase activity; GO:0003824 catalytic activity; GO:0017171 serine hydrolase activity; GO:0008236 serine-type peptidase activity; GO:0070011 peptidase activity, acting on L-amino acid peptides; GO:0016787 hydrolase activity;
EUTSA_v10014057mg	0.785	0.0044596	Luc7-Like Protein 3 [Camelina Sativa]	GO:0044085 cellular component biogenesis; GO:0006376 mRNA splice site selection; GO:0016043 cellular component organization; GO:0022613 ribonucleoprotein complex biogenesis; GO:0022618 ribonucleoprotein complex assembly; GO:0006725 cellular aromatic compound metabolic process; GO:0044237 cellular metabolic process; GO:0071704 organic substance metabolic process; GO:0000398 mRNA splicing, via spli…	GO:0005685 U1 snRNP; GO:0043229 intracellular organelle; GO:0044446 intracellular organelle part; GO:0032991 macromolecular complex; GO:0044424 intracellular part; GO:0005623 cell; GO:0044422 organelle part; GO:0097525 spliceosomal snRNP complex; GO:0043231 intracellular membrane-bounded organelle; GO:0043226 organelle; GO:0005634 nucleus; GO:0044464 cell part; GO:0005622 intracellular; GO:199090…	GO:0097159 organic cyclic compound binding; GO:1901363 heterocyclic compound binding; GO:0003729 mRNA binding; GO:0003723 RNA binding; GO:0005488 binding; GO:0003676 nucleic acid binding;
EUTSA_v10002483mg	0.762	0.0024029	Fe-S Cluster Assembly Factor Hcf101, Chloroplastic [Camelina Sativa]			GO:0005524 ATP binding; GO:1901265 nucleoside phosphate binding; GO:0001882 nucleoside binding; GO:0043167 ion binding; GO:0000166 nucleotide binding; GO:0097159 organic cyclic compound binding; GO:1901363 heterocyclic compound binding; GO:0032549 ribonucleoside binding; GO:0097367 carbohydrate derivative binding; GO:0032553 ribonucleotide binding; GO:0005488 binding; GO:0032550 purine ribonucleo…
EUTSA_v10002517mg	1.367	0.0161354	Wrky Transcription Factor 1 [Camelina Sativa]	GO:0050794 regulation of cellular process; GO:0010468 regulation of gene expression; GO:0006355 regulation of transcription, DNA-templated; GO:0031326 regulation of cellular biosynthetic process; GO:0080090 regulation of primary metabolic process; GO:0060255 regulation of macromolecule metabolic process; GO:0019219 regulation of nucleobase-containing compound metabolic process; GO:0010556 regulat…		GO:0097159 organic cyclic compound binding; GO:1901363 heterocyclic compound binding; GO:0003677 DNA binding; GO:0005488 binding; GO:0001071 nucleic acid binding transcription factor activity; GO:0003676 nucleic acid binding; GO:0043565 sequence-specific DNA binding; GO:0003700 transcription factor activity, sequence-specific DNA binding;	eus04626 Plant-pathogen interaction - Eutrema salsugineum;
PFP-BETA	0.707	0.0133621	Pyrophosphate--Fructose 6-Phosphate 1-Phosphotransferase Subunit Beta Os=Eutrema Salsugineum Ox=72664 Gn=Pfp-Beta Pe=3 Sv=1	GO:0006757 ATP generation from ADP; GO:0009116 nucleoside metabolic process; GO:0042278 purine nucleoside metabolic process; GO:0006165 nucleoside diphosphate phosphorylation; GO:0046031 ADP metabolic process; GO:0019362 pyridine nucleotide metabolic process; GO:0006096 glycolytic process; GO:0009167 purine ribonucleoside monophosphate metabolic process; GO:0009117 nucleotide metabolic process; G…	GO:0044424 intracellular part; GO:0005623 cell; GO:0044464 cell part; GO:0005622 intracellular; GO:0005737 cytoplasm;	GO:0003872 6-phosphofructokinase activity; GO:1901265 nucleoside phosphate binding; GO:0016773 phosphotransferase activity, alcohol group as acceptor; GO:0047334 diphosphate-fructose-6-phosphate 1-phosphotransferase activity; GO:0097159 organic cyclic compound binding; GO:1901363 heterocyclic compound binding; GO:0016301 kinase activity; GO:0032553 ribonucleotide binding; GO:0003824 catalytic act…	eus01110 Biosynthesis of secondary metabolites - Eutrema salsugineum; eus00051 Fructose and mannose metabolism - Eutrema salsugineum; eus00030 Pentose phosphate pathway - Eutrema salsugineum; eus00010 Glycolysis / Gluconeogenesis - Eutrema salsugineum; eus01100 Metabolic pathways - Eutrema salsugineum;
EUTSA_v10007630mg	2.298	0.0193578	Bnaa09G47440D Protein Species=Brassica Napus Taxid=3708 Gene=Bnaa09G47440D(Predicted) Os=Eutrema Salsugineum Ox=72664 Gn=Eutsa_V10007630Mg Pe=4 Sv=1
EUTSA_v10006883mg	1.225	0.0062753	Heat Shock Protein 70 (Hsp 70) Family Protein [Arabidopsis Thaliana]			GO:0005524 ATP binding; GO:1901265 nucleoside phosphate binding; GO:0001882 nucleoside binding; GO:0043167 ion binding; GO:0000166 nucleotide binding; GO:0097159 organic cyclic compound binding; GO:1901363 heterocyclic compound binding; GO:0032549 ribonucleoside binding; GO:0097367 carbohydrate derivative binding; GO:0032553 ribonucleotide binding; GO:0005488 binding; GO:0032550 purine ribonucleo…
EUTSA_v10002590mg	0.807	0.036239	Bnac03G44220D Protein Species=Brassica Napus Taxid=3708 Gene=Bnac03G44220D(Predicted) Os=Eutrema Salsugineum Ox=72664 Gn=Eutsa_V10002590Mg Pe=4 Sv=1				eus03013 RNA transport - Eutrema salsugineum;
EUTSA_v10002468mg	1.212	0.039564	Peptidylprolyl Isomerase Os=Eutrema Salsugineum Ox=72664 Gn=Eutsa_V10002468Mg Pe=4 Sv=1	GO:0018193 peptidyl-amino acid modification; GO:0008152 metabolic process; GO:0044267 cellular protein metabolic process; GO:0044260 cellular macromolecule metabolic process; GO:0006464 cellular protein modification process; GO:0043170 macromolecule metabolic process; GO:0019538 protein metabolic process; GO:0043412 macromolecule modification; GO:0036211 protein modification process; GO:0044238 p…		GO:0003755 peptidyl-prolyl cis-trans isomerase activity; GO:0005515 protein binding; GO:0016853 isomerase activity; GO:0003824 catalytic activity; GO:0016859 cis-trans isomerase activity; GO:0005488 binding;
EUTSA_v10006026mg	1.274	0.0186643	Mrna, Clone: Rtfl01-04-P23 Species=Eutrema Halophilum Taxid=98038(Predicted) Os=Eutrema Salsugineum Ox=72664 Gn=Eutsa_V10006026Mg Pe=4 Sv=1	GO:0016310 phosphorylation; GO:0044267 cellular protein metabolic process; GO:0044238 primary metabolic process; GO:0044237 cellular metabolic process; GO:0006796 phosphate-containing compound metabolic process; GO:0071704 organic substance metabolic process; GO:0008152 metabolic process; GO:0006468 protein phosphorylation; GO:0006793 phosphorus metabolic process; GO:0044260 cellular macromolecul…		GO:0005524 ATP binding; GO:1901265 nucleoside phosphate binding; GO:0016773 phosphotransferase activity, alcohol group as acceptor; GO:0001882 nucleoside binding; GO:0043167 ion binding; GO:0004672 protein kinase activity; GO:0000166 nucleotide binding; GO:0097159 organic cyclic compound binding; GO:1901363 heterocyclic compound binding; GO:0032549 ribonucleoside binding; GO:0097367 carbohydrate …
EUTSA_v10008682mg	1.641	0.0100614	Glutathione S-Transferase U17-Like [Brassica Napus]			GO:0005515 protein binding; GO:0005488 binding;	eus00480 Glutathione metabolism - Eutrema salsugineum; eus01100 Metabolic pathways - Eutrema salsugineum;
EUTSA_v10006510mg	1.608	0.0045153	Beta-Glucosidase 9-Like Isoform X1 [Brassica Oleracea Var. Oleracea]	GO:0008152 metabolic process; GO:0005975 carbohydrate metabolic process; GO:0044238 primary metabolic process; GO:0071704 organic substance metabolic process;		GO:0004553 hydrolase activity, hydrolyzing O-glycosyl compounds; GO:0016787 hydrolase activity; GO:0003824 catalytic activity; GO:0016798 hydrolase activity, acting on glycosyl bonds;
EUTSA_v10005442mg	0.562	0.044339	Sterol 3-Beta-Glucosyltransferase Ugt80B1 [Camelina Sativa]	GO:0030259 lipid glycosylation; GO:0008152 metabolic process; GO:0030258 lipid modification; GO:0044710 single-organism metabolic process; GO:0044763 single-organism cellular process; GO:0044699 single-organism process; GO:0044255 cellular lipid metabolic process; GO:0005975 carbohydrate metabolic process; GO:0044238 primary metabolic process; GO:0044237 cellular metabolic process; GO:0009987 cel…		GO:0016757 transferase activity, transferring glycosyl groups; GO:0016758 transferase activity, transferring hexosyl groups; GO:0003824 catalytic activity; GO:0016740 transferase activity;
EUTSA_v10003055mg	1.396	0.039023	Udp-Glycosyltransferase 76E6-Like [Camelina Sativa]	GO:0008152 metabolic process;		GO:0016757 transferase activity, transferring glycosyl groups; GO:0016758 transferase activity, transferring hexosyl groups; GO:0003824 catalytic activity; GO:0016740 transferase activity;
EUTSA_v10006863mg	1.209	0.048282	Subtilisin-Like Protease Sbt3.3 (Fragment) Species=Noccaea Caerulescens Taxid=107243 Gene=Mp_Tr10815_C0_G1_I1_G.32785(Predicted) Os=Eutrema Salsugineum Ox=72664 Gn=Eutsa_V10006863Mg Pe=4 Sv=1	GO:0006508 proteolysis; GO:0008152 metabolic process; GO:0043170 macromolecule metabolic process; GO:0019538 protein metabolic process; GO:0044238 primary metabolic process; GO:0071704 organic substance metabolic process;		GO:0004252 serine-type endopeptidase activity; GO:0004175 endopeptidase activity; GO:0008233 peptidase activity; GO:0003824 catalytic activity; GO:0017171 serine hydrolase activity; GO:0008236 serine-type peptidase activity; GO:0070011 peptidase activity, acting on L-amino acid peptides; GO:0016787 hydrolase activity;
EUTSA_v10006156mg	0.725	0.041682	Bnac04G55140D Protein Species=Brassica Napus Taxid=3708 Gene=Bnac04G55140D(Predicted) Os=Eutrema Salsugineum Ox=72664 Gn=Eutsa_V10006156Mg Pe=4 Sv=1
EUTSA_v10008887mg	0.786	0.031903	Ferredoxin Os=Eutrema Salsugineum Ox=72664 Gn=Eutsa_V10008887Mg Pe=3 Sv=1	GO:0008152 metabolic process; GO:0006091 generation of precursor metabolites and energy; GO:0044710 single-organism metabolic process; GO:0055114 oxidation-reduction process; GO:0044763 single-organism cellular process; GO:0022900 electron transport chain; GO:0044699 single-organism process; GO:0044237 cellular metabolic process; GO:0009987 cellular process;		GO:0009055 electron carrier activity; GO:0051537 2 iron, 2 sulfur cluster binding; GO:0005488 binding; GO:0051536 iron-sulfur cluster binding; GO:0051540 metal cluster binding;	eus00195 Photosynthesis - Eutrema salsugineum;
EUTSA_v10008473mg	1.232	0.0116247	Syntaxin-22-Like [Brassica Napus]	GO:0016043 cellular component organization; GO:0046907 intracellular transport; GO:0016192 vesicle-mediated transport; GO:0061025 membrane fusion; GO:0071702 organic substance transport; GO:0015031 protein transport; GO:0051234 establishment of localization; GO:0051641 cellular localization; GO:0006810 transport; GO:0045184 establishment of protein localization; GO:0070727 cellular macromolecule …	GO:0016020 membrane; GO:0005622 intracellular; GO:0044464 cell part; GO:0044425 membrane part; GO:0031224 intrinsic component of membrane; GO:0005623 cell; GO:0016021 integral component of membrane;	GO:0005484 SNAP receptor activity; GO:0005515 protein binding; GO:0005488 binding;
EUTSA_v10008362mg	0.759	0.04948	Tropinone Reductase Homolog At1G07440 [Camelina Sativa]	GO:0044699 single-organism process; GO:0008152 metabolic process; GO:0055114 oxidation-reduction process; GO:0044710 single-organism metabolic process;		GO:0003824 catalytic activity; GO:0016491 oxidoreductase activity;	eus01110 Biosynthesis of secondary metabolites - Eutrema salsugineum; eus00071 Fatty acid degradation - Eutrema salsugineum; eus01100 Metabolic pathways - Eutrema salsugineum;
EUTSA_v10006183mg	0.637	0.0045408	Tetrapyrrole-Binding Protein, Chloroplastic Species=Noccaea Caerulescens Taxid=107243 Gene=Lc_Tr18401_C0_G1_I1_G.62078(Predicted) Os=Eutrema Salsugineum Ox=72664 Gn=Eutsa_V10006183Mg Pe=4 Sv=1
EUTSA_v10002475mg	1.378	0.0085387	Mrna, Clone: Rtfl01-01-M20 Species=Eutrema Halophilum Taxid=98038(Predicted) Os=Eutrema Salsugineum Ox=72664 Gn=Eutsa_V10002475Mg Pe=4 Sv=1	GO:0044699 single-organism process; GO:0008152 metabolic process; GO:0055114 oxidation-reduction process; GO:0044710 single-organism metabolic process;		GO:0051537 2 iron, 2 sulfur cluster binding; GO:0010277 chlorophyllide a oxygenase [overall] activity; GO:0016701 oxidoreductase activity, acting on single donors with incorporation of molecular oxygen; GO:0016703 oxidoreductase activity, acting on single donors with incorporation of molecular oxygen, incorporation of one atom of oxygen (internal monooxygenases or internal mixed function oxidases…	eus01110 Biosynthesis of secondary metabolites - Eutrema salsugineum; eus00860 Porphyrin and chlorophyll metabolism - Eutrema salsugineum;
EUTSA_v10006039mg	1.561	0.0080014	Protein Strictosidine Synthase-Like 8 [Raphanus Sativus]	GO:0009058 biosynthetic process; GO:0008152 metabolic process;	GO:0031224 intrinsic component of membrane; GO:0016020 membrane; GO:0016021 integral component of membrane; GO:0044425 membrane part;	GO:0016844 strictosidine synthase activity; GO:0016829 lyase activity; GO:0016840 carbon-nitrogen lyase activity; GO:0016843 amine-lyase activity; GO:0003824 catalytic activity;
EUTSA_v10010017mg	0.648	0.0122448	S-Adenosyl-L-Methionine-Dependent Methyltransferases Superfamily Protein [Arabidopsis Thaliana]	GO:0008152 metabolic process; GO:0032259 methylation;		GO:0016741 transferase activity, transferring one-carbon groups; GO:0008168 methyltransferase activity; GO:0003824 catalytic activity; GO:0016740 transferase activity;
EUTSA_v10007682mg	1.631	0.00130497	Pdi-Like 2-2 [Arabidopsis Thaliana]	GO:0050794 regulation of cellular process; GO:0042592 homeostatic process; GO:0065008 regulation of biological quality; GO:0050789 regulation of biological process; GO:0045454 cell redox homeostasis; GO:0044763 single-organism cellular process; GO:0019725 cellular homeostasis; GO:0044699 single-organism process; GO:0009987 cellular process; GO:0065007 biological regulation;	GO:0005623 cell;	GO:0016853 isomerase activity; GO:0003824 catalytic activity;	eus04141 Protein processing in endoplasmic reticulum - Eutrema salsugineum;
EUTSA_v10028870mg	1.315	0.0059959	Chitinase 10-Like [Brassica Oleracea Var. Oleracea]	GO:1901071 glucosamine-containing compound metabolic process; GO:0006030 chitin metabolic process; GO:0044036 cell wall macromolecule metabolic process; GO:0006026 aminoglycan catabolic process; GO:1901136 carbohydrate derivative catabolic process; GO:0006807 nitrogen compound metabolic process; GO:0006032 chitin catabolic process; GO:0005975 carbohydrate metabolic process; GO:0044238 primary met…		GO:0004553 hydrolase activity, hydrolyzing O-glycosyl compounds; GO:0016787 hydrolase activity; GO:0004568 chitinase activity; GO:0003824 catalytic activity; GO:0016798 hydrolase activity, acting on glycosyl bonds;
EUTSA_v10009065mg	1.392	0.028223	Target Snare Coiled-Coil Domain Protein [Arabidopsis Thaliana]		GO:0031224 intrinsic component of membrane; GO:0016020 membrane; GO:0016021 integral component of membrane; GO:0044425 membrane part;	GO:0005515 protein binding; GO:0005488 binding;	eus04130 SNARE interactions in vesicular transport - Eutrema salsugineum;
EUTSA_v10006588mg	1.235	0.019059	Splicing Factor 3B Subunit 3-Like [Camelina Sativa]		GO:0043226 organelle; GO:0043231 intracellular membrane-bounded organelle; GO:0043229 intracellular organelle; GO:0005634 nucleus; GO:0044464 cell part; GO:0005622 intracellular; GO:0044424 intracellular part; GO:0043227 membrane-bounded organelle; GO:0005623 cell;	GO:0097159 organic cyclic compound binding; GO:1901363 heterocyclic compound binding; GO:0005515 protein binding; GO:0005488 binding; GO:0003676 nucleic acid binding;	eus03040 Spliceosome - Eutrema salsugineum;
EUTSA_v10028859mg	0.604	0.0064583	Xyloglucan Endotransglucosylase/Hydrolase Os=Eutrema Salsugineum Ox=72664 Gn=Eutsa_V10028859Mg Pe=3 Sv=1	GO:0044085 cellular component biogenesis; GO:0016043 cellular component organization; GO:0006073 cellular glucan metabolic process; GO:0044036 cell wall macromolecule metabolic process; GO:0044042 glucan metabolic process; GO:0005975 carbohydrate metabolic process; GO:0044238 primary metabolic process; GO:0071555 cell wall organization; GO:0044237 cellular metabolic process; GO:0010410 hemicellul…	GO:0048046 apoplast; GO:0030312 external encapsulating structure; GO:0044464 cell part; GO:0071944 cell periphery; GO:0005618 cell wall; GO:0005623 cell; GO:0005576 extracellular region;	GO:0016762 xyloglucan:xyloglucosyl transferase activity; GO:0016758 transferase activity, transferring hexosyl groups; GO:0003824 catalytic activity; GO:0016798 hydrolase activity, acting on glycosyl bonds; GO:0004553 hydrolase activity, hydrolyzing O-glycosyl compounds; GO:0016757 transferase activity, transferring glycosyl groups; GO:0016787 hydrolase activity; GO:0016740 transferase activity;
EUTSA_v10028374mg	1.231	0.0021576	Dna Damage-Binding Protein 1A Isoform X2 [Camelina Sativa]	GO:0033554 cellular response to stress; GO:0051716 cellular response to stimulus; GO:0006725 cellular aromatic compound metabolic process; GO:0006950 response to stress; GO:0006259 DNA metabolic process; GO:1901360 organic cyclic compound metabolic process; GO:0006807 nitrogen compound metabolic process; GO:0044238 primary metabolic process; GO:0050896 response to stimulus; GO:0044237 cellular me…	GO:0043226 organelle; GO:0043231 intracellular membrane-bounded organelle; GO:0043229 intracellular organelle; GO:0005634 nucleus; GO:0044464 cell part; GO:0005622 intracellular; GO:0044424 intracellular part; GO:0043227 membrane-bounded organelle; GO:0005623 cell;	GO:0097159 organic cyclic compound binding; GO:1901363 heterocyclic compound binding; GO:0005515 protein binding; GO:0005488 binding; GO:0003676 nucleic acid binding;	eus04120 Ubiquitin mediated proteolysis - Eutrema salsugineum; eus03420 Nucleotide excision repair - Eutrema salsugineum;
EUTSA_v10003173mg	0.521	0.00033879	Glucose-6-Phosphate Isomerase Os=Eutrema Salsugineum Ox=72664 Gn=Eutsa_V10003173Mg Pe=3 Sv=1	GO:0006757 ATP generation from ADP; GO:0009116 nucleoside metabolic process; GO:0042278 purine nucleoside metabolic process; GO:0006165 nucleoside diphosphate phosphorylation; GO:0046031 ADP metabolic process; GO:0019362 pyridine nucleotide metabolic process; GO:0006096 glycolytic process; GO:0009167 purine ribonucleoside monophosphate metabolic process; GO:0019319 hexose biosynthetic process; GO…		GO:0004347 glucose-6-phosphate isomerase activity; GO:0016853 isomerase activity; GO:0016860 intramolecular oxidoreductase activity; GO:0003824 catalytic activity; GO:0016861 intramolecular oxidoreductase activity, interconverting aldoses and ketoses;	eus00520 Amino sugar and nucleotide sugar metabolism - Eutrema salsugineum; eus00500 Starch and sucrose metabolism - Eutrema salsugineum; eus01110 Biosynthesis of secondary metabolites - Eutrema salsugineum; eus01200 Carbon metabolism - Eutrema salsugineum; eus00030 Pentose phosphate pathway - Eutrema salsugineum; eus00010 Glycolysis / Gluconeogenesis - Eutrema salsugineum; eus01100 Metabolic pat…
EUTSA_v10007383mg	0.68	0.043175	Pentatricopeptide Repeat-Containing Protein Species=Noccaea Caerulescens Taxid=107243 Gene=Ga_Tr3719_C1_G1_I1_G.13126(Predicted) Os=Eutrema Salsugineum Ox=72664 Gn=Eutsa_V10007383Mg Pe=4 Sv=1			GO:0005515 protein binding; GO:0005488 binding;
EUTSA_v10008988mg	0.645	0.0144413	Ubiquitin-40S Ribosomal Protein S27A-1 [Raphanus Sativus]	GO:0006518 peptide metabolic process; GO:0043043 peptide biosynthetic process; GO:0044267 cellular protein metabolic process; GO:0006807 nitrogen compound metabolic process; GO:0009058 biosynthetic process; GO:0043603 cellular amide metabolic process; GO:0044238 primary metabolic process; GO:1901566 organonitrogen compound biosynthetic process; GO:1901576 organic substance biosynthetic process; G…	GO:0005840 ribosome; GO:0043226 organelle; GO:0043229 intracellular organelle; GO:0043232 intracellular non-membrane-bounded organelle; GO:0044464 cell part; GO:0005622 intracellular; GO:0005737 cytoplasm; GO:0032991 macromolecular complex; GO:0044424 intracellular part; GO:1990904 ribonucleoprotein complex; GO:0005623 cell; GO:0030529 intracellular ribonucleoprotein complex; GO:0044444 cytoplasm…	GO:0005515 protein binding; GO:0003735 structural constituent of ribosome; GO:0005198 structural molecule activity; GO:0005488 binding;	eus03010 Ribosome - Eutrema salsugineum;
EUTSA_v10007274mg	1.345	0.0159974	Pectinesterase Os=Eutrema Salsugineum Ox=72664 Gn=Eutsa_V10007274Mg Pe=3 Sv=1	GO:0016043 cellular component organization; GO:0010393 galacturonan metabolic process; GO:0043086 negative regulation of catalytic activity; GO:0000272 polysaccharide catabolic process; GO:0044238 primary metabolic process; GO:0005975 carbohydrate metabolic process; GO:0071555 cell wall organization; GO:0042545 cell wall modification; GO:0071704 organic substance metabolic process; GO:0016052 car…	GO:0005618 cell wall; GO:0030312 external encapsulating structure; GO:0005623 cell; GO:0044464 cell part; GO:0071944 cell periphery;	GO:0045330 aspartyl esterase activity; GO:0052689 carboxylic ester hydrolase activity; GO:0030234 enzyme regulator activity; GO:0003824 catalytic activity; GO:0030599 pectinesterase activity; GO:0016788 hydrolase activity, acting on ester bonds; GO:0016787 hydrolase activity; GO:0004857 enzyme inhibitor activity; GO:0098772 molecular function regulator;
EUTSA_v10028973mg	0.769	0.020879	Mitochondrially Targeted Single-Stranded Dna Binding Protein [Arabidopsis Thaliana]			GO:0097159 organic cyclic compound binding; GO:1901363 heterocyclic compound binding; GO:0003697 single-stranded DNA binding; GO:0003677 DNA binding; GO:0005488 binding; GO:0003676 nucleic acid binding;
EUTSA_v10010455mg	0.783	0.042899	Actin-1 [Camelina Sativa]			GO:0005524 ATP binding; GO:1901265 nucleoside phosphate binding; GO:0001882 nucleoside binding; GO:0043167 ion binding; GO:0000166 nucleotide binding; GO:0097159 organic cyclic compound binding; GO:1901363 heterocyclic compound binding; GO:0032549 ribonucleoside binding; GO:0097367 carbohydrate derivative binding; GO:0032553 ribonucleotide binding; GO:0005488 binding; GO:0032550 purine ribonucleo…
EUTSA_v10010307mg	1.434	0.0081958	Cytochrome P450 71B5-Like Isoform X1 [Brassica Oleracea Var. Oleracea]	GO:0044699 single-organism process; GO:0008152 metabolic process; GO:0055114 oxidation-reduction process; GO:0044710 single-organism metabolic process;		GO:0097159 organic cyclic compound binding; GO:1901363 heterocyclic compound binding; GO:0020037 heme binding; GO:0005506 iron ion binding; GO:0046914 transition metal ion binding; GO:0003824 catalytic activity; GO:0005488 binding; GO:0043167 ion binding; GO:0043169 cation binding; GO:0046872 metal ion binding; GO:0016705 oxidoreductase activity, acting on paired donors, with incorporation or red…
EUTSA_v10007751mg	1.241	0.049384	Lysm Domain Gpi-Anchored Protein 1 Precursor [Arabidopsis Thaliana]		GO:0031224 intrinsic component of membrane; GO:0016020 membrane; GO:0016021 integral component of membrane; GO:0044425 membrane part;
EUTSA_v10002375mg	1.46	0.0044001	Snf2 Domain-Containing Protein Classy 4 Species=Noccaea Caerulescens Taxid=107243 Gene=Le_Tr3362_C0_G1_I1_G.11033(Predicted) Os=Eutrema Salsugineum Ox=72664 Gn=Eutsa_V10002375Mg Pe=4 Sv=1			GO:0005524 ATP binding; GO:1901265 nucleoside phosphate binding; GO:0001882 nucleoside binding; GO:0043167 ion binding; GO:0000166 nucleotide binding; GO:0097159 organic cyclic compound binding; GO:1901363 heterocyclic compound binding; GO:0032549 ribonucleoside binding; GO:0097367 carbohydrate derivative binding; GO:0032553 ribonucleotide binding; GO:0005488 binding; GO:0032550 purine ribonucleo…	eus03440 Homologous recombination - Eutrema salsugineum;
EUTSA_v10028381mg	0.747	0.032277	Mdis1-Interacting Receptor Like Kinase 2 [Brassica Rapa]	GO:0016310 phosphorylation; GO:0044267 cellular protein metabolic process; GO:0044238 primary metabolic process; GO:0044237 cellular metabolic process; GO:0006796 phosphate-containing compound metabolic process; GO:0071704 organic substance metabolic process; GO:0008152 metabolic process; GO:0006468 protein phosphorylation; GO:0006793 phosphorus metabolic process; GO:0044260 cellular macromolecul…	GO:0031224 intrinsic component of membrane; GO:0016020 membrane; GO:0016021 integral component of membrane; GO:0044425 membrane part;	GO:0005524 ATP binding; GO:1901265 nucleoside phosphate binding; GO:0016773 phosphotransferase activity, alcohol group as acceptor; GO:0001882 nucleoside binding; GO:0043167 ion binding; GO:0005515 protein binding; GO:0004672 protein kinase activity; GO:0000166 nucleotide binding; GO:0097159 organic cyclic compound binding; GO:1901363 heterocyclic compound binding; GO:0032549 ribonucleoside bindi…
EUTSA_v10010297mg	1.452	0.0069361	Oxalate--Coa Ligase Species=Noccaea Caerulescens Taxid=107243 Gene=Ga_Tr13064_C0_G1_I1_G.41594(Predicted) Os=Eutrema Salsugineum Ox=72664 Gn=Eutsa_V10010297Mg Pe=4 Sv=1	GO:0008152 metabolic process;		GO:0003824 catalytic activity;	eus00630 Glyoxylate and dicarboxylate metabolism - Eutrema salsugineum; eus01100 Metabolic pathways - Eutrema salsugineum;
EUTSA_v10010781mg	0.631	0.023081	40S Ribosomal Protein S11 [Arabidopsis Lyrata Subsp. Lyrata]	GO:0006518 peptide metabolic process; GO:0043043 peptide biosynthetic process; GO:0044267 cellular protein metabolic process; GO:0006807 nitrogen compound metabolic process; GO:0009058 biosynthetic process; GO:0043603 cellular amide metabolic process; GO:0044238 primary metabolic process; GO:1901566 organonitrogen compound biosynthetic process; GO:1901576 organic substance biosynthetic process; G…	GO:0005840 ribosome; GO:0043226 organelle; GO:0043229 intracellular organelle; GO:0043232 intracellular non-membrane-bounded organelle; GO:0044464 cell part; GO:0005622 intracellular; GO:0005737 cytoplasm; GO:0032991 macromolecular complex; GO:0044424 intracellular part; GO:1990904 ribonucleoprotein complex; GO:0005623 cell; GO:0030529 intracellular ribonucleoprotein complex; GO:0044444 cytoplasm…	GO:0003735 structural constituent of ribosome; GO:0005198 structural molecule activity;	eus03010 Ribosome - Eutrema salsugineum;
EUTSA_v10010177mg	0.43	2.5471e-06	Acetolactate Synthase Os=Eutrema Salsugineum Ox=72664 Gn=Eutsa_V10010177Mg Pe=3 Sv=1	GO:0016053 organic acid biosynthetic process; GO:0009082 branched-chain amino acid biosynthetic process; GO:0044699 single-organism process; GO:0009058 biosynthetic process; GO:1901566 organonitrogen compound biosynthetic process; GO:0044237 cellular metabolic process; GO:0006573 valine metabolic process; GO:0071704 organic substance metabolic process; GO:0008152 metabolic process; GO:0006520 cel…		GO:0000287 magnesium ion binding; GO:0019842 vitamin binding; GO:1901265 nucleoside phosphate binding; GO:0050660 flavin adenine dinucleotide binding; GO:0003984 acetolactate synthase activity; GO:0043167 ion binding; GO:0000166 nucleotide binding; GO:1901681 sulfur compound binding; GO:0048037 cofactor binding; GO:0030976 thiamine pyrophosphate binding; GO:1901363 heterocyclic compound binding; …	eus01110 Biosynthesis of secondary metabolites - Eutrema salsugineum; eus01230 Biosynthesis of amino acids - Eutrema salsugineum; eus00660 C5-Branched dibasic acid metabolism - Eutrema salsugineum; eus01210 2-Oxocarboxylic acid metabolism - Eutrema salsugineum; eus00770 Pantothenate and CoA biosynthesis - Eutrema salsugineum; eus00650 Butanoate metabolism - Eutrema salsugineum; eus01100 Metabolic…
EUTSA_v10008985mg	4.487	0.000181118	Bnaanng13040D Protein Species=Brassica Napus Taxid=3708 Gene=Bnaanng13040D(Predicted) Os=Eutrema Salsugineum Ox=72664 Gn=Eutsa_V10008985Mg Pe=4 Sv=1
EUTSA_v10001441mg	1.3	0.0054363	Glycosyltransferase Os=Eutrema Salsugineum Ox=72664 Gn=Eutsa_V10001441Mg Pe=3 Sv=1	GO:0008152 metabolic process;		GO:0016757 transferase activity, transferring glycosyl groups; GO:0016758 transferase activity, transferring hexosyl groups; GO:0003824 catalytic activity; GO:0016740 transferase activity;
EUTSA_v10029128mg	0.796	0.020136	Acyl-Coenzyme A Thioesterase 8 (Fragment) Species=Noccaea Caerulescens Taxid=107243 Gene=Ga_Tr12627_C0_G1_I1_G.40363(Predicted) Os=Eutrema Salsugineum Ox=72664 Gn=Eutsa_V10029128Mg Pe=4 Sv=1	GO:0006790 sulfur compound metabolic process; GO:0008152 metabolic process; GO:0006793 phosphorus metabolic process; GO:0035383 thioester metabolic process; GO:0006732 coenzyme metabolic process; GO:0044237 cellular metabolic process; GO:0009987 cellular process; GO:0006637 acyl-CoA metabolic process; GO:0051186 cofactor metabolic process; GO:0071704 organic substance metabolic process;		GO:0047617 acyl-CoA hydrolase activity; GO:0016787 hydrolase activity; GO:0016289 CoA hydrolase activity; GO:0016790 thiolester hydrolase activity; GO:0003824 catalytic activity; GO:0016788 hydrolase activity, acting on ester bonds;	eus01110 Biosynthesis of secondary metabolites - Eutrema salsugineum; eus01040 Biosynthesis of unsaturated fatty acids - Eutrema salsugineum; eus00062 Fatty acid elongation - Eutrema salsugineum; eus01100 Metabolic pathways - Eutrema salsugineum;
EUTSA_v10028675mg	0.832	0.020603	Trichome Birefringence-Like 26 [Arabidopsis Thaliana]		GO:0031224 intrinsic component of membrane; GO:0016020 membrane; GO:0016021 integral component of membrane; GO:0044425 membrane part;
EUTSA_v10010563mg	1.219	0.00051766	Alpha/Beta-Hydrolases Superfamily Protein [Arabidopsis Thaliana]
EUTSA_v10010823mg	0.633	0.012024	40S Ribosomal Protein S20-2 [Camelina Sativa]	GO:0006518 peptide metabolic process; GO:0043043 peptide biosynthetic process; GO:0044267 cellular protein metabolic process; GO:0006807 nitrogen compound metabolic process; GO:0009058 biosynthetic process; GO:0043603 cellular amide metabolic process; GO:0044238 primary metabolic process; GO:1901566 organonitrogen compound biosynthetic process; GO:1901576 organic substance biosynthetic process; G…	GO:0005840 ribosome; GO:0043229 intracellular organelle; GO:0043232 intracellular non-membrane-bounded organelle; GO:0015935 small ribosomal subunit; GO:0044446 intracellular organelle part; GO:0005737 cytoplasm; GO:0032991 macromolecular complex; GO:0044424 intracellular part; GO:0005623 cell; GO:0044422 organelle part; GO:0043228 non-membrane-bounded organelle; GO:0043226 organelle; GO:0044391 …	GO:0003735 structural constituent of ribosome; GO:0005198 structural molecule activity;	eus03010 Ribosome - Eutrema salsugineum;
EUTSA_v10007967mg	1.705	0.0189198	Mbd10 Species=Arabidopsis Thaliana Taxid=3702 Gene=Axx17_At1G16080(Predicted) Os=Eutrema Salsugineum Ox=72664 Gn=Eutsa_V10007967Mg Pe=4 Sv=1		GO:0043226 organelle; GO:0043231 intracellular membrane-bounded organelle; GO:0043229 intracellular organelle; GO:0005634 nucleus; GO:0044464 cell part; GO:0005622 intracellular; GO:0044424 intracellular part; GO:0043227 membrane-bounded organelle; GO:0005623 cell;	GO:0097159 organic cyclic compound binding; GO:1901363 heterocyclic compound binding; GO:0003677 DNA binding; GO:0005488 binding; GO:0003676 nucleic acid binding;
EUTSA_v10010368mg	0.511	0.00045713	Tubulin Beta Chain Os=Eutrema Salsugineum Ox=72664 Gn=Eutsa_V10010368Mg Pe=3 Sv=1	GO:0016043 cellular component organization; GO:0007010 cytoskeleton organization; GO:0007017 microtubule-based process; GO:0009987 cellular process; GO:0006996 organelle organization; GO:0071840 cellular component organization or biogenesis;	GO:0043229 intracellular organelle; GO:0099513 polymeric cytoskeletal fiber; GO:0005874 microtubule; GO:0043232 intracellular non-membrane-bounded organelle; GO:0044430 cytoskeletal part; GO:0005737 cytoplasm; GO:0044446 intracellular organelle part; GO:0099512 supramolecular fiber; GO:0044424 intracellular part; GO:0099080 supramolecular complex; GO:0005623 cell; GO:0044422 organelle part; GO:00…	GO:1901265 nucleoside phosphate binding; GO:0001882 nucleoside binding; GO:0043167 ion binding; GO:0016817 hydrolase activity, acting on acid anhydrides; GO:0016787 hydrolase activity; GO:0000166 nucleotide binding; GO:0017111 nucleoside-triphosphatase activity; GO:1901363 heterocyclic compound binding; GO:0097159 organic cyclic compound binding; GO:0032549 ribonucleoside binding; GO:0097367 carb…	eus04145 Phagosome - Eutrema salsugineum;
EUTSA_v10028651mg	0.555	0.00086414	Elongation Factor Tu Os=Eutrema Salsugineum Ox=72664 Gn=Eutsa_V10028651Mg Pe=3 Sv=1	GO:0006518 peptide metabolic process; GO:0006414 translational elongation; GO:0043043 peptide biosynthetic process; GO:0044267 cellular protein metabolic process; GO:0006807 nitrogen compound metabolic process; GO:0009058 biosynthetic process; GO:0043603 cellular amide metabolic process; GO:0044238 primary metabolic process; GO:1901566 organonitrogen compound biosynthetic process; GO:1901576 orga…	GO:0005623 cell; GO:0005622 intracellular; GO:0044464 cell part;	GO:0003723 RNA binding; GO:1901265 nucleoside phosphate binding; GO:0003746 translation elongation factor activity; GO:0001882 nucleoside binding; GO:0043167 ion binding; GO:0016817 hydrolase activity, acting on acid anhydrides; GO:0016787 hydrolase activity; GO:0000166 nucleotide binding; GO:0017111 nucleoside-triphosphatase activity; GO:1901363 heterocyclic compound binding; GO:0097159 organic …
EUTSA_v10029001mg	0.793	0.04408	Thioredoxin M1, Chloroplastic-Like [Tarenaya Hassleriana]	GO:0050794 regulation of cellular process; GO:0065008 regulation of biological quality; GO:0055114 oxidation-reduction process; GO:0045454 cell redox homeostasis; GO:0044281 small molecule metabolic process; GO:0044763 single-organism cellular process; GO:0019725 cellular homeostasis; GO:0018904 ether metabolic process; GO:0044699 single-organism process; GO:0071704 organic substance metabolic pr…	GO:0005623 cell;	GO:0015035 protein disulfide oxidoreductase activity; GO:0016667 oxidoreductase activity, acting on a sulfur group of donors; GO:0015036 disulfide oxidoreductase activity; GO:0003824 catalytic activity; GO:0016491 oxidoreductase activity;
EUTSA_v10007108mg	0.806	0.025796	Sphere Organelles Protein-Like Protein [Arabidopsis Thaliana]
EUTSA_v10000004mg	2.862	0.000162594	Protein Kinky Pollen Species=Arabidopsis Thaliana Taxid=3702 Gene=Kip(Predicted) Os=Eutrema Salsugineum Ox=72664 Gn=Eutsa_V10000004Mg Pe=4 Sv=1		GO:0031224 intrinsic component of membrane; GO:0016020 membrane; GO:0016021 integral component of membrane; GO:0044425 membrane part;
EUTSA_v10000161mg	0.739	0.028343	Tubulin Alpha Chain Os=Eutrema Salsugineum Ox=72664 Gn=Eutsa_V10000161Mg Pe=3 Sv=1	GO:0016043 cellular component organization; GO:0007010 cytoskeleton organization; GO:0007017 microtubule-based process; GO:0009987 cellular process; GO:0006996 organelle organization; GO:0071840 cellular component organization or biogenesis;	GO:0043229 intracellular organelle; GO:0099513 polymeric cytoskeletal fiber; GO:0005874 microtubule; GO:0043232 intracellular non-membrane-bounded organelle; GO:0044430 cytoskeletal part; GO:0005737 cytoplasm; GO:0044446 intracellular organelle part; GO:0099512 supramolecular fiber; GO:0044424 intracellular part; GO:0099080 supramolecular complex; GO:0005623 cell; GO:0044422 organelle part; GO:00…	GO:1901265 nucleoside phosphate binding; GO:0001882 nucleoside binding; GO:0043167 ion binding; GO:0016817 hydrolase activity, acting on acid anhydrides; GO:0016787 hydrolase activity; GO:0000166 nucleotide binding; GO:0017111 nucleoside-triphosphatase activity; GO:1901363 heterocyclic compound binding; GO:0097159 organic cyclic compound binding; GO:0032549 ribonucleoside binding; GO:0097367 carb…	eus04145 Phagosome - Eutrema salsugineum;
EUTSA_v10007582mg	1.471	0.00138334	Flavin-Containing Monooxygenase Os=Eutrema Salsugineum Ox=72664 Gn=Eutsa_V10007582Mg Pe=3 Sv=1	GO:0044699 single-organism process; GO:0008152 metabolic process; GO:0055114 oxidation-reduction process; GO:0044710 single-organism metabolic process;		GO:0016709 oxidoreductase activity, acting on paired donors, with incorporation or reduction of molecular oxygen, NAD(P)H as one donor, and incorporation of one atom of oxygen; GO:1901265 nucleoside phosphate binding; GO:0050660 flavin adenine dinucleotide binding; GO:0043167 ion binding; GO:0016705 oxidoreductase activity, acting on paired donors, with incorporation or reduction of molecular oxy…
EUTSA_v10007418mg	1.215	0.00157683	Mrna, Clone: Rtfl01-14-C02 Species=Eutrema Halophilum Taxid=98038(Predicted) Os=Eutrema Salsugineum Ox=72664 Gn=Eutsa_V10007418Mg Pe=3 Sv=1	GO:0008152 metabolic process; GO:0044710 single-organism metabolic process; GO:0044699 single-organism process; GO:0006508 proteolysis; GO:0019538 protein metabolic process; GO:0043170 macromolecule metabolic process; GO:0044238 primary metabolic process; GO:0006629 lipid metabolic process; GO:0071704 organic substance metabolic process;		GO:0004175 endopeptidase activity; GO:0008233 peptidase activity; GO:0003824 catalytic activity; GO:0004190 aspartic-type endopeptidase activity; GO:0070011 peptidase activity, acting on L-amino acid peptides; GO:0016787 hydrolase activity; GO:0070001 aspartic-type peptidase activity;
EUTSA_v10000334mg	1.267	0.0155768	Selenoprotein H-Like [Brassica Rapa]
EUTSA_v10000997mg	0.766	0.0043791	Light-Harvesting Complex-Like Protein 3 Isotype 2, Chloroplastic Species=Arabidopsis Thaliana Taxid=3702 Gene=Lil3.2(Predicted) Os=Eutrema Salsugineum Ox=72664 Gn=Eutsa_V10000997Mg Pe=4 Sv=1
EUTSA_v10028984mg	0.597	0.029083	60S Ribosomal Protein L9-2 [Raphanus Sativus]	GO:0006518 peptide metabolic process; GO:0043043 peptide biosynthetic process; GO:0044267 cellular protein metabolic process; GO:0006807 nitrogen compound metabolic process; GO:0009058 biosynthetic process; GO:0043603 cellular amide metabolic process; GO:0044238 primary metabolic process; GO:1901566 organonitrogen compound biosynthetic process; GO:1901576 organic substance biosynthetic process; G…	GO:0005840 ribosome; GO:0043226 organelle; GO:0043229 intracellular organelle; GO:0043232 intracellular non-membrane-bounded organelle; GO:0044464 cell part; GO:0005622 intracellular; GO:0005737 cytoplasm; GO:0032991 macromolecular complex; GO:0044424 intracellular part; GO:1990904 ribonucleoprotein complex; GO:0005623 cell; GO:0030529 intracellular ribonucleoprotein complex; GO:0044444 cytoplasm…	GO:0097159 organic cyclic compound binding; GO:1901363 heterocyclic compound binding; GO:0003723 RNA binding; GO:0005488 binding; GO:0003676 nucleic acid binding; GO:0005198 structural molecule activity; GO:0003735 structural constituent of ribosome; GO:0019843 rRNA binding;	eus03010 Ribosome - Eutrema salsugineum;
EUTSA_v10027727mg	1.335	0.0072622	Glucose-6-Phosphate 1-Dehydrogenase Os=Eutrema Salsugineum Ox=72664 Gn=Eutsa_V10027727Mg Pe=3 Sv=1	GO:0006739 NADP metabolic process; GO:0019362 pyridine nucleotide metabolic process; GO:0006725 cellular aromatic compound metabolic process; GO:0046496 nicotinamide nucleotide metabolic process; GO:0009117 nucleotide metabolic process; GO:0044699 single-organism process; GO:0044237 cellular metabolic process; GO:0072524 pyridine-containing compound metabolic process; GO:0006796 phosphate-contain…		GO:0016614 oxidoreductase activity, acting on CH-OH group of donors; GO:0097159 organic cyclic compound binding; GO:1901363 heterocyclic compound binding; GO:0016616 oxidoreductase activity, acting on the CH-OH group of donors, NAD or NADP as acceptor; GO:1901265 nucleoside phosphate binding; GO:0003824 catalytic activity; GO:0005488 binding; GO:0004345 glucose-6-phosphate dehydrogenase activity;…	eus01110 Biosynthesis of secondary metabolites - Eutrema salsugineum; eus00480 Glutathione metabolism - Eutrema salsugineum; eus01200 Carbon metabolism - Eutrema salsugineum; eus00030 Pentose phosphate pathway - Eutrema salsugineum; eus01100 Metabolic pathways - Eutrema salsugineum;
EUTSA_v10008207mg	0.706	0.0079402	1-Aminocyclopropane-1-Carboxylate Oxidase 4 [Brassica Napus]	GO:0044699 single-organism process; GO:0008152 metabolic process; GO:0055114 oxidation-reduction process; GO:0044710 single-organism metabolic process;		GO:0046872 metal ion binding; GO:0043169 cation binding; GO:0003824 catalytic activity; GO:0005488 binding; GO:0016491 oxidoreductase activity; GO:0043167 ion binding;	eus01110 Biosynthesis of secondary metabolites - Eutrema salsugineum; eus00270 Cysteine and methionine metabolism - Eutrema salsugineum; eus01100 Metabolic pathways - Eutrema salsugineum;
EUTSA_v10013430mg	1.408	0.007376	Sun Domain-Containing Protein 2 Species=Noccaea Caerulescens Taxid=107243 Gene=Lc_Tr2635_C2_G1_I1_G.8942(Predicted) Os=Eutrema Salsugineum Ox=72664 Gn=Eutsa_V10013430Mg Pe=4 Sv=1
EUTSA_v10006844mg	0.804	0.0082806	Tetratricopeptide Repeat (Tpr)-Like Superfamily Protein [Arabidopsis Thaliana]	GO:0006396 RNA processing; GO:0006725 cellular aromatic compound metabolic process; GO:1901360 organic cyclic compound metabolic process; GO:0006807 nitrogen compound metabolic process; GO:0044238 primary metabolic process; GO:0044237 cellular metabolic process; GO:0071704 organic substance metabolic process; GO:0016070 RNA metabolic process; GO:0008152 metabolic process; GO:0090304 nucleic acid …		GO:0005515 protein binding; GO:0005488 binding;
EUTSA_v10009199mg	0.813	0.044276	Sm-Like Protein Lsm2 Os=Eutrema Salsugineum Ox=72664 Gn=Eutsa_V10009199Mg Pe=3 Sv=1	GO:0006396 RNA processing; GO:0006725 cellular aromatic compound metabolic process; GO:1901360 organic cyclic compound metabolic process; GO:0006807 nitrogen compound metabolic process; GO:0044238 primary metabolic process; GO:0044237 cellular metabolic process; GO:0071704 organic substance metabolic process; GO:0006397 mRNA processing; GO:0016070 RNA metabolic process; GO:0008152 metabolic proce…	GO:0044464 cell part; GO:0005622 intracellular; GO:0032991 macromolecular complex; GO:0044424 intracellular part; GO:1990904 ribonucleoprotein complex; GO:0005623 cell; GO:0030529 intracellular ribonucleoprotein complex;		eus03018 RNA degradation - Eutrema salsugineum; eus03040 Spliceosome - Eutrema salsugineum;
EUTSA_v10001752mg	0.529	0.030664	Arabinogalactan Peptide 16-Like [Raphanus Sativus]		GO:0031224 intrinsic component of membrane; GO:0016020 membrane; GO:0016021 integral component of membrane; GO:0044425 membrane part;
EUTSA_v10013504mg	1.741	0.00119881	Eukaryotic Aspartyl Protease Family Protein [Arabidopsis Thaliana]	GO:0006508 proteolysis; GO:0008152 metabolic process; GO:0043170 macromolecule metabolic process; GO:0019538 protein metabolic process; GO:0044238 primary metabolic process; GO:0071704 organic substance metabolic process;		GO:0004175 endopeptidase activity; GO:0008233 peptidase activity; GO:0003824 catalytic activity; GO:0004190 aspartic-type endopeptidase activity; GO:0070011 peptidase activity, acting on L-amino acid peptides; GO:0016787 hydrolase activity; GO:0070001 aspartic-type peptidase activity;
EUTSA_v10001585mg	1.607	0.00097901	Mrna, Clone: Rtfl01-07-I24 Species=Eutrema Halophilum Taxid=98038(Predicted) Os=Eutrema Salsugineum Ox=72664 Gn=Eutsa_V10001585Mg Pe=3 Sv=1			GO:0005515 protein binding; GO:0005488 binding;	eus00480 Glutathione metabolism - Eutrema salsugineum; eus01100 Metabolic pathways - Eutrema salsugineum;
EUTSA_v10014361mg	1.326	0.0057394	Ribulose-Phosphate 3-Epimerase Os=Eutrema Salsugineum Ox=72664 Gn=Eutsa_V10014361Mg Pe=3 Sv=1	GO:0006739 NADP metabolic process; GO:0019362 pyridine nucleotide metabolic process; GO:0006725 cellular aromatic compound metabolic process; GO:0046496 nicotinamide nucleotide metabolic process; GO:0009117 nucleotide metabolic process; GO:0044699 single-organism process; GO:0044237 cellular metabolic process; GO:0072524 pyridine-containing compound metabolic process; GO:0006796 phosphate-contain…		GO:0016853 isomerase activity; GO:0016857 racemase and epimerase activity, acting on carbohydrates and derivatives; GO:0016854 racemase and epimerase activity; GO:0003824 catalytic activity; GO:0005488 binding; GO:0043167 ion binding; GO:0043169 cation binding; GO:0046872 metal ion binding; GO:0004750 ribulose-phosphate 3-epimerase activity;	eus01110 Biosynthesis of secondary metabolites - Eutrema salsugineum; eus01230 Biosynthesis of amino acids - Eutrema salsugineum; eus00040 Pentose and glucuronate interconversions - Eutrema salsugineum; eus01200 Carbon metabolism - Eutrema salsugineum; eus00030 Pentose phosphate pathway - Eutrema salsugineum; eus00710 Carbon fixation in photosynthetic organisms - Eutrema salsugineum; eus01100 Met…
EUTSA_v10014742mg	0.734	0.00087744	Plasmodesmata Callose-Binding Protein 2 Species=Noccaea Caerulescens Taxid=107243 Gene=Lc_Tr17778_C0_G1_I1_G.60405(Predicted) Os=Eutrema Salsugineum Ox=72664 Gn=Eutsa_V10014742Mg Pe=4 Sv=1
EUTSA_v10021506mg	1.436	0.00069658	Bnaa05G17110D Protein Species=Brassica Napus Taxid=3708 Gene=Bnaa05G17110D(Predicted) Os=Eutrema Salsugineum Ox=72664 Gn=Eutsa_V10021506Mg Pe=4 Sv=1
EUTSA_v10014917mg	0.392	0.0092227	40S Ribosomal Protein S15 Species=Arabidopsis Lyrata Subsp. Lyrata Taxid=81972 Gene=Aralydraft_908900(Predicted) Os=Eutrema Salsugineum Ox=72664 Gn=Eutsa_V10014917Mg Pe=3 Sv=1	GO:0006518 peptide metabolic process; GO:0043043 peptide biosynthetic process; GO:0044267 cellular protein metabolic process; GO:0006807 nitrogen compound metabolic process; GO:0009058 biosynthetic process; GO:0043603 cellular amide metabolic process; GO:0044238 primary metabolic process; GO:1901566 organonitrogen compound biosynthetic process; GO:1901576 organic substance biosynthetic process; G…	GO:0005840 ribosome; GO:0043229 intracellular organelle; GO:0043232 intracellular non-membrane-bounded organelle; GO:0015935 small ribosomal subunit; GO:0044446 intracellular organelle part; GO:0005737 cytoplasm; GO:0032991 macromolecular complex; GO:0044424 intracellular part; GO:0005623 cell; GO:0044422 organelle part; GO:0043228 non-membrane-bounded organelle; GO:0043226 organelle; GO:0044391 …	GO:0097159 organic cyclic compound binding; GO:1901363 heterocyclic compound binding; GO:0003723 RNA binding; GO:0005488 binding; GO:0003676 nucleic acid binding; GO:0005198 structural molecule activity; GO:0003735 structural constituent of ribosome;	eus03010 Ribosome - Eutrema salsugineum;
EUTSA_v10019888mg	1.226	0.043639	Time For Coffee [Arabidopsis Lyrata Subsp. Lyrata]
EUTSA_v10000874mg	0.73	0.009022	3-Oxoacyl-[Acyl-Carrier-Protein] Synthase I, Chloroplastic [Brassica Napus]	GO:0044711 single-organism biosynthetic process; GO:0016053 organic acid biosynthetic process; GO:0044281 small molecule metabolic process; GO:0044763 single-organism cellular process; GO:0044699 single-organism process; GO:0044255 cellular lipid metabolic process; GO:0009058 biosynthetic process; GO:0006631 fatty acid metabolic process; GO:0044238 primary metabolic process; GO:0044237 cellular m…		GO:0016746 transferase activity, transferring acyl groups; GO:0016747 transferase activity, transferring acyl groups other than amino-acyl groups; GO:0016740 transferase activity; GO:0003824 catalytic activity;	eus00061 Fatty acid biosynthesis - Eutrema salsugineum; eus01212 Fatty acid metabolism - Eutrema salsugineum; eus00780 Biotin metabolism - Eutrema salsugineum; eus01100 Metabolic pathways - Eutrema salsugineum;
EUTSA_v10020002mg	1.5	0.000578	Pumilio 5 Species=Arabidopsis Thaliana Taxid=3702 Gene=Pum5(Predicted) Os=Eutrema Salsugineum Ox=72664 Gn=Eutsa_V10020002Mg Pe=4 Sv=1			GO:0097159 organic cyclic compound binding; GO:1901363 heterocyclic compound binding; GO:0003723 RNA binding; GO:0005488 binding; GO:0003676 nucleic acid binding;
EUTSA_v10001020mg	0.761	0.00087799	Abscisic Acid Receptor Pyr1-Like [Brassica Napus]				eus04016 MAPK signaling pathway - plant - Eutrema salsugineum; eus04075 Plant hormone signal transduction - Eutrema salsugineum;
EUTSA_v10000969mg	0.711	0.02618	Coiled-Coil Domain-Containing Protein 97-Like [Camelina Sativa]
EUTSA_v10021016mg	0.576	0.00103717	Bnac05G33030D Protein Species=Brassica Napus Taxid=3708 Gene=Bnac05G33030D(Predicted) Os=Eutrema Salsugineum Ox=72664 Gn=Eutsa_V10021016Mg Pe=4 Sv=1	GO:0044281 small molecule metabolic process; GO:0044763 single-organism cellular process; GO:0006807 nitrogen compound metabolic process; GO:0044699 single-organism process; GO:0044238 primary metabolic process; GO:0044237 cellular metabolic process; GO:0071704 organic substance metabolic process; GO:0008152 metabolic process; GO:0006520 cellular amino acid metabolic process; GO:0044710 single-or…		GO:0004084 branched-chain-amino-acid transaminase activity; GO:0016769 transferase activity, transferring nitrogenous groups; GO:0008483 transaminase activity; GO:0003824 catalytic activity; GO:0016740 transferase activity;	eus01110 Biosynthesis of secondary metabolites - Eutrema salsugineum; eus01210 2-Oxocarboxylic acid metabolism - Eutrema salsugineum; eus00966 Glucosinolate biosynthesis - Eutrema salsugineum;
EUTSA_v10013212mg	1.233	0.0186044	Dihydropyrimidinase [Arabidopsis Lyrata Subsp. Lyrata]		GO:0044424 intracellular part; GO:0005623 cell; GO:0044464 cell part; GO:0005622 intracellular; GO:0005737 cytoplasm;	GO:0016787 hydrolase activity; GO:0003824 catalytic activity; GO:0016810 hydrolase activity, acting on carbon-nitrogen (but not peptide) bonds;	eus00410 beta-Alanine metabolism - Eutrema salsugineum; eus00770 Pantothenate and CoA biosynthesis - Eutrema salsugineum; eus00240 Pyrimidine metabolism - Eutrema salsugineum; eus01100 Metabolic pathways - Eutrema salsugineum;
EUTSA_v10013695mg	0.777	0.025779	3-Isopropylmalate Dehydrogenase Os=Eutrema Salsugineum Ox=72664 Gn=Eutsa_V10013695Mg Pe=3 Sv=1	GO:0008652 cellular amino acid biosynthetic process; GO:0016053 organic acid biosynthetic process; GO:0044711 single-organism biosynthetic process; GO:0055114 oxidation-reduction process; GO:0009082 branched-chain amino acid biosynthetic process; GO:0044281 small molecule metabolic process; GO:0009098 leucine biosynthetic process; GO:0044763 single-organism cellular process; GO:0006807 nitrogen c…	GO:0044424 intracellular part; GO:0005623 cell; GO:0044464 cell part; GO:0005622 intracellular; GO:0005737 cytoplasm;	GO:0000287 magnesium ion binding; GO:1901265 nucleoside phosphate binding; GO:0043167 ion binding; GO:0000166 nucleotide binding; GO:0048037 cofactor binding; GO:0016491 oxidoreductase activity; GO:0016614 oxidoreductase activity, acting on CH-OH group of donors; GO:1901363 heterocyclic compound binding; GO:0097159 organic cyclic compound binding; GO:0016616 oxidoreductase activity, acting on the…	eus01110 Biosynthesis of secondary metabolites - Eutrema salsugineum; eus01210 2-Oxocarboxylic acid metabolism - Eutrema salsugineum; eus00966 Glucosinolate biosynthesis - Eutrema salsugineum; eus00770 Pantothenate and CoA biosynthesis - Eutrema salsugineum; eus01100 Metabolic pathways - Eutrema salsugineum;
EUTSA_v10002473mg	1.234	0.03578	Carboxypeptidase Os=Eutrema Salsugineum Ox=72664 Gn=Eutsa_V10002473Mg Pe=3 Sv=1	GO:0006508 proteolysis; GO:0008152 metabolic process; GO:0043170 macromolecule metabolic process; GO:0019538 protein metabolic process; GO:0044238 primary metabolic process; GO:0071704 organic substance metabolic process;	GO:0031224 intrinsic component of membrane; GO:0016020 membrane; GO:0016021 integral component of membrane; GO:0044425 membrane part;	GO:0004180 carboxypeptidase activity; GO:0008233 peptidase activity; GO:0008238 exopeptidase activity; GO:0017171 serine hydrolase activity; GO:0003824 catalytic activity; GO:0008236 serine-type peptidase activity; GO:0070011 peptidase activity, acting on L-amino acid peptides; GO:0004185 serine-type carboxypeptidase activity; GO:0016787 hydrolase activity; GO:0070008 serine-type exopeptidase act…
EUTSA_v10014656mg	0.833	0.024345	Protein Modifier Of Snc1 11 Species=Noccaea Caerulescens Taxid=107243 Gene=Le_Tr15167_C0_G1_I1_G.47648(Predicted) Os=Eutrema Salsugineum Ox=72664 Gn=Eutsa_V10014656Mg Pe=4 Sv=1
EUTSA_v10015740mg	4.838	0.00021806	Bnac09G41890D Protein Species=Brassica Napus Taxid=3708 Gene=Bnac09G41890D(Predicted) Os=Eutrema Salsugineum Ox=72664 Gn=Eutsa_V10015740Mg Pe=4 Sv=1
EUTSA_v10020122mg	1.359	0.0061562	Tsa1-Like Protein Isoform X4 [Brassica Rapa]
EUTSA_v10016111mg	1.282	0.030641	Glycine-Rich Rna-Binding Protein Rz1C-Like Isoform X1 [Camelina Sativa]
EUTSA_v10016107mg	0.516	0.00172096	Valine-Tolerant 1 [Arabidopsis Thaliana]	GO:0008652 cellular amino acid biosynthetic process; GO:0016053 organic acid biosynthetic process; GO:0044711 single-organism biosynthetic process; GO:0009082 branched-chain amino acid biosynthetic process; GO:0044281 small molecule metabolic process; GO:0044763 single-organism cellular process; GO:0044699 single-organism process; GO:0006807 nitrogen compound metabolic process; GO:0009058 biosynt…		GO:0016597 amino acid binding; GO:0031406 carboxylic acid binding; GO:0003824 catalytic activity; GO:0005488 binding; GO:0003984 acetolactate synthase activity; GO:0016744 transferase activity, transferring aldehyde or ketonic groups; GO:0043167 ion binding; GO:0043177 organic acid binding; GO:0043168 anion binding; GO:0016740 transferase activity; GO:0036094 small molecule binding;	eus01110 Biosynthesis of secondary metabolites - Eutrema salsugineum; eus01230 Biosynthesis of amino acids - Eutrema salsugineum; eus00660 C5-Branched dibasic acid metabolism - Eutrema salsugineum; eus01210 2-Oxocarboxylic acid metabolism - Eutrema salsugineum; eus00770 Pantothenate and CoA biosynthesis - Eutrema salsugineum; eus00650 Butanoate metabolism - Eutrema salsugineum; eus01100 Metabolic…
EUTSA_v10014494mg	0.828	0.0059819	Bnac09G50560D Protein Species=Brassica Napus Taxid=3708 Gene=Bnac09G50560D(Predicted) Os=Eutrema Salsugineum Ox=72664 Gn=Eutsa_V10014494Mg Pe=4 Sv=1
EUTSA_v10014416mg	0.803	0.021565	Binding Partner Of Acd11 1 [Brassica Napus]			GO:0097159 organic cyclic compound binding; GO:1901363 heterocyclic compound binding; GO:1901265 nucleoside phosphate binding; GO:0005488 binding; GO:0003676 nucleic acid binding; GO:0000166 nucleotide binding; GO:0036094 small molecule binding;
EUTSA_v10028420mg	0.452	1.91545e-05	Probable Galactinol--Sucrose Galactosyltransferase 4 [Brassica Napus]			GO:0003824 catalytic activity;	eus00052 Galactose metabolism - Eutrema salsugineum; eus01100 Metabolic pathways - Eutrema salsugineum;
EUTSA_v10028435mg	2.02	0.00075758	Sucrose Synthase Os=Eutrema Salsugineum Ox=72664 Gn=Eutsa_V10028435Mg Pe=3 Sv=1	GO:0044723 single-organism carbohydrate metabolic process; GO:0008152 metabolic process; GO:0005985 sucrose metabolic process; GO:0044262 cellular carbohydrate metabolic process; GO:0044710 single-organism metabolic process; GO:0044763 single-organism cellular process; GO:0044699 single-organism process; GO:0009311 oligosaccharide metabolic process; GO:0005984 disaccharide metabolic process; GO:0…		GO:0016758 transferase activity, transferring hexosyl groups; GO:0003824 catalytic activity; GO:0035251 UDP-glucosyltransferase activity; GO:0008194 UDP-glycosyltransferase activity; GO:0046527 glucosyltransferase activity; GO:0016757 transferase activity, transferring glycosyl groups; GO:0016157 sucrose synthase activity; GO:0016740 transferase activity;	eus00500 Starch and sucrose metabolism - Eutrema salsugineum; eus01100 Metabolic pathways - Eutrema salsugineum;
EUTSA_v10020979mg	0.769	0.0137025	Peroxisomal (S)-2-Hydroxy-Acid Oxidase Glo1 Isoform X1 [Raphanus Sativus]	GO:0044699 single-organism process; GO:0008152 metabolic process; GO:0055114 oxidation-reduction process; GO:0044710 single-organism metabolic process;		GO:0097159 organic cyclic compound binding; GO:1901363 heterocyclic compound binding; GO:0097367 carbohydrate derivative binding; GO:1901265 nucleoside phosphate binding; GO:0003824 catalytic activity; GO:0032553 ribonucleotide binding; GO:0005488 binding; GO:0043167 ion binding; GO:0043168 anion binding; GO:0000166 nucleotide binding; GO:0010181 FMN binding; GO:0048037 cofactor binding; GO:00164…	eus01110 Biosynthesis of secondary metabolites - Eutrema salsugineum; eus04146 Peroxisome - Eutrema salsugineum; eus00630 Glyoxylate and dicarboxylate metabolism - Eutrema salsugineum; eus01200 Carbon metabolism - Eutrema salsugineum; eus01100 Metabolic pathways - Eutrema salsugineum;
EUTSA_v10014703mg	0.786	0.036604	Sulfate Adenylyltransferase Subunit [Arabidopsis Thaliana]		GO:0031224 intrinsic component of membrane; GO:0016020 membrane; GO:0016021 integral component of membrane; GO:0044425 membrane part;
EUTSA_v10012894mg	1.202	0.00131656	Molybdopterin Molybdenumtransferase Os=Eutrema Salsugineum Ox=72664 Gn=Eutsa_V10012894Mg Pe=3 Sv=1	GO:0051188 cofactor biosynthetic process; GO:0009116 nucleoside metabolic process; GO:0042278 purine nucleoside metabolic process; GO:0006725 cellular aromatic compound metabolic process; GO:0043545 molybdopterin cofactor metabolic process; GO:0032324 molybdopterin cofactor biosynthetic process; GO:0009259 ribonucleotide metabolic process; GO:0009117 nucleotide metabolic process; GO:0044267 cellu…			eus00790 Folate biosynthesis - Eutrema salsugineum; eus01100 Metabolic pathways - Eutrema salsugineum;
EUTSA_v10013113mg	1.568	0.0030245	L-Ascorbate Oxidase Species=Noccaea Caerulescens Taxid=107243 Gene=Mp_Tr868_C0_G1_I1_G.2339(Predicted) Os=Eutrema Salsugineum Ox=72664 Gn=Eutsa_V10013113Mg Pe=3 Sv=1	GO:0044699 single-organism process; GO:0008152 metabolic process; GO:0055114 oxidation-reduction process; GO:0044710 single-organism metabolic process;	GO:0005576 extracellular region;	GO:0046914 transition metal ion binding; GO:0003824 catalytic activity; GO:0005488 binding; GO:0043167 ion binding; GO:0043169 cation binding; GO:0046872 metal ion binding; GO:0005507 copper ion binding; GO:0016491 oxidoreductase activity;	eus00053 Ascorbate and aldarate metabolism - Eutrema salsugineum; eus01100 Metabolic pathways - Eutrema salsugineum;
EUTSA_v10013574mg	1.467	0.0107956	Cd2 Antigen Cytoplasmic Tail-Binding Protein 2-Like Protein (Fragment) Species=Noccaea Caerulescens Taxid=107243 Gene=Mp_Tr24033_C0_G1_I1_G.69889(Predicted) Os=Eutrema Salsugineum Ox=72664 Gn=Eutsa_V10013574Mg Pe=4 Sv=1
EUTSA_v10020697mg	1.259	0.0022983	Sun Domain-Containing Protein 2 Species=Noccaea Caerulescens Taxid=107243 Gene=Ga_Tr15857_C12_G1_I1_G.49185(Predicted) Os=Eutrema Salsugineum Ox=72664 Gn=Eutsa_V10020697Mg Pe=4 Sv=1
EUTSA_v10013834mg	0.814	0.023262	Actin-7 [Camelina Sativa]			GO:0005524 ATP binding; GO:1901265 nucleoside phosphate binding; GO:0001882 nucleoside binding; GO:0043167 ion binding; GO:0000166 nucleotide binding; GO:0097159 organic cyclic compound binding; GO:1901363 heterocyclic compound binding; GO:0032549 ribonucleoside binding; GO:0097367 carbohydrate derivative binding; GO:0032553 ribonucleotide binding; GO:0005488 binding; GO:0032550 purine ribonucleo…
EUTSA_v10013514mg	1.434	0.0047031	Myosin-H Heavy Protein [Arabidopsis Thaliana]
EUTSA_v10014496mg	1.279	0.0030382	3-Hydroxyacyl-[Acyl-Carrier-Protein] Dehydratase Fabz-Like [Brassica Napus]	GO:0044711 single-organism biosynthetic process; GO:0016053 organic acid biosynthetic process; GO:0044281 small molecule metabolic process; GO:0044763 single-organism cellular process; GO:0044699 single-organism process; GO:0009058 biosynthetic process; GO:0044255 cellular lipid metabolic process; GO:0006631 fatty acid metabolic process; GO:0044238 primary metabolic process; GO:0044237 cellular m…	GO:0044424 intracellular part; GO:0005623 cell; GO:0044464 cell part; GO:0005622 intracellular; GO:0005737 cytoplasm;	GO:0016829 lyase activity; GO:0016836 hydro-lyase activity; GO:0003824 catalytic activity; GO:0016835 carbon-oxygen lyase activity;	eus00061 Fatty acid biosynthesis - Eutrema salsugineum; eus01212 Fatty acid metabolism - Eutrema salsugineum; eus00780 Biotin metabolism - Eutrema salsugineum; eus01100 Metabolic pathways - Eutrema salsugineum;
EUTSA_v10012774mg	0.631	0.0057448	4-Hydroxy-3-Methylbut-2-Enyl Diphosphate Synthase [Arabidopsis Thaliana]	GO:0006720 isoprenoid metabolic process; GO:0044711 single-organism biosynthetic process; GO:0055114 oxidation-reduction process; GO:0044763 single-organism cellular process; GO:0044699 single-organism process; GO:0009058 biosynthetic process; GO:0044255 cellular lipid metabolic process; GO:0044238 primary metabolic process; GO:1901576 organic substance biosynthetic process; GO:0044237 cellular m…		GO:0016725 oxidoreductase activity, acting on CH or CH2 groups; GO:0052592 oxidoreductase activity, acting on CH or CH2 groups, with an iron-sulfur protein as acceptor; GO:0005506 iron ion binding; GO:0046914 transition metal ion binding; GO:0003824 catalytic activity; GO:0005488 binding; GO:0043167 ion binding; GO:0046872 metal ion binding; GO:0043169 cation binding; GO:0046429 4-hydroxy-3-methy…	eus01110 Biosynthesis of secondary metabolites - Eutrema salsugineum; eus00900 Terpenoid backbone biosynthesis - Eutrema salsugineum; eus01100 Metabolic pathways - Eutrema salsugineum;
EUTSA_v10015073mg	1.314	0.0011408	Protein Transport Protein Sec61 Subunit Beta Os=Eutrema Salsugineum Ox=72664 Gn=Eutsa_V10015073Mg Pe=3 Sv=1	GO:0045184 establishment of protein localization; GO:0006810 transport; GO:0046907 intracellular transport; GO:0070727 cellular macromolecule localization; GO:0051649 establishment of localization in cell; GO:0006886 intracellular protein transport; GO:0071702 organic substance transport; GO:0008104 protein localization; GO:0033036 macromolecule localization; GO:0034613 cellular protein localizat…	GO:0043229 intracellular organelle; GO:0016020 membrane; GO:0005783 endoplasmic reticulum; GO:0042175 nuclear outer membrane-endoplasmic reticulum membrane network; GO:0030867 rough endoplasmic reticulum membrane; GO:0098588 bounding membrane of organelle; GO:0031090 organelle membrane; GO:0005791 rough endoplasmic reticulum; GO:0098796 membrane protein complex; GO:0005737 cytoplasm; GO:0044446 i…		eus04141 Protein processing in endoplasmic reticulum - Eutrema salsugineum; eus04145 Phagosome - Eutrema salsugineum; eus03060 Protein export - Eutrema salsugineum;
EUTSA_v10020508mg	1.561	0.031597	Mrna, Clone: Rtfl01-29-D21 Species=Eutrema Halophilum Taxid=98038(Predicted) Os=Eutrema Salsugineum Ox=72664 Gn=Eutsa_V10020508Mg Pe=3 Sv=1	GO:0008152 metabolic process; GO:0005975 carbohydrate metabolic process; GO:0044238 primary metabolic process; GO:0071704 organic substance metabolic process;		GO:0004553 hydrolase activity, hydrolyzing O-glycosyl compounds; GO:0016787 hydrolase activity; GO:0003824 catalytic activity; GO:0016798 hydrolase activity, acting on glycosyl bonds;	eus00500 Starch and sucrose metabolism - Eutrema salsugineum; eus01110 Biosynthesis of secondary metabolites - Eutrema salsugineum; eus00940 Phenylpropanoid biosynthesis - Eutrema salsugineum; eus00460 Cyanoamino acid metabolism - Eutrema salsugineum; eus01100 Metabolic pathways - Eutrema salsugineum;
EUTSA_v10021171mg	1.293	0.036643	Brisc Complex Subunit Abro1-Like Protein [Arabidopsis Thaliana]
EUTSA_v10028731mg	0.653	0.00132289	Alpha/Beta-Hydrolases Superfamily Protein Species=Arabidopsis Thaliana Taxid=3702 Gene=At4G10030(Predicted) Os=Eutrema Salsugineum Ox=72664 Gn=Eutsa_V10028731Mg Pe=4 Sv=1
EUTSA_v10013044mg	1.323	0.0023592	Indole-3-Acetic Acid-Amido Synthetase Gh3.17 Species=Noccaea Caerulescens Taxid=107243 Gene=Lc_Tr16769_C3_G1_I1_G.57427(Predicted) Os=Eutrema Salsugineum Ox=72664 Gn=Eutsa_V10013044Mg Pe=4 Sv=1				eus04075 Plant hormone signal transduction - Eutrema salsugineum;
EUTSA_v10020302mg	1.206	0.0124967	Beta-Glucosidase-Like Sfr2, Chloroplastic (Fragment) Species=Noccaea Caerulescens Taxid=107243 Gene=Mp_Tr7921_C3_G1_I1_G.24613(Predicted) Os=Eutrema Salsugineum Ox=72664 Gn=Eutsa_V10020302Mg Pe=3 Sv=1	GO:0008152 metabolic process; GO:0005975 carbohydrate metabolic process; GO:0044238 primary metabolic process; GO:0071704 organic substance metabolic process;		GO:0004553 hydrolase activity, hydrolyzing O-glycosyl compounds; GO:0016787 hydrolase activity; GO:0003824 catalytic activity; GO:0016798 hydrolase activity, acting on glycosyl bonds;	eus00561 Glycerolipid metabolism - Eutrema salsugineum;
EUTSA_v10028452mg	0.778	0.038679	Atisa3/Isa3 [Arabidopsis Lyrata Subsp. Lyrata]	GO:0008152 metabolic process; GO:0005975 carbohydrate metabolic process; GO:0044238 primary metabolic process; GO:0071704 organic substance metabolic process;		GO:0004553 hydrolase activity, hydrolyzing O-glycosyl compounds; GO:0016787 hydrolase activity; GO:0003824 catalytic activity; GO:0016798 hydrolase activity, acting on glycosyl bonds;	eus00500 Starch and sucrose metabolism - Eutrema salsugineum; eus01110 Biosynthesis of secondary metabolites - Eutrema salsugineum; eus01100 Metabolic pathways - Eutrema salsugineum;
EUTSA_v10021555mg	2.481	0.0082177	Glycoprotein Membrane Precursor Gpi-Anchored [Arabidopsis Thaliana]		GO:0031224 intrinsic component of membrane; GO:0016020 membrane; GO:0016021 integral component of membrane; GO:0044425 membrane part;
EUTSA_v10013649mg	0.778	0.027417	Mto1 Species=Arabidopsis Thaliana Taxid=3702 Gene=Axx17_At3G00140(Predicted) Os=Eutrema Salsugineum Ox=72664 Gn=Eutsa_V10013649Mg Pe=3 Sv=1			GO:0097159 organic cyclic compound binding; GO:1901363 heterocyclic compound binding; GO:0003824 catalytic activity; GO:0005488 binding; GO:0043167 ion binding; GO:0043168 anion binding; GO:0048037 cofactor binding; GO:0030170 pyridoxal phosphate binding;	eus01110 Biosynthesis of secondary metabolites - Eutrema salsugineum; eus01230 Biosynthesis of amino acids - Eutrema salsugineum; eus00450 Selenocompound metabolism - Eutrema salsugineum; eus00920 Sulfur metabolism - Eutrema salsugineum; eus00270 Cysteine and methionine metabolism - Eutrema salsugineum; eus01100 Metabolic pathways - Eutrema salsugineum;
EUTSA_v10015228mg	1.354	0.033517	Bn28B Species=Brassica Napus Taxid=3708 Gene=Bn28B(Predicted) Os=Eutrema Salsugineum Ox=72664 Gn=Eutsa_V10015228Mg Pe=4 Sv=1
EUTSA_v10014473mg	1.445	0.039245	Voltage-Dependent L-Type Calcium Channel Subunit Species=Arabidopsis Thaliana Taxid=3702 Gene=Mqk4.30(Predicted) Os=Eutrema Salsugineum Ox=72664 Gn=Eutsa_V10014473Mg Pe=4 Sv=1		GO:0031224 intrinsic component of membrane; GO:0016020 membrane; GO:0016021 integral component of membrane; GO:0044425 membrane part;
EUTSA_v10013973mg	1.518	0.0071181	Nadp-Dependent Alkenal Double Bond Reductase P2 [Brassica Napus]	GO:0044699 single-organism process; GO:0008152 metabolic process; GO:0055114 oxidation-reduction process; GO:0044710 single-organism metabolic process;		GO:0003824 catalytic activity; GO:0016491 oxidoreductase activity;
EUTSA_v10001487mg	0.736	0.0036396	S-Adenosylmethionine Synthase Os=Eutrema Salsugineum Ox=72664 Gn=Eutsa_V10001487Mg Pe=3 Sv=1	GO:0051188 cofactor biosynthetic process; GO:0006790 sulfur compound metabolic process; GO:0046500 S-adenosylmethionine metabolic process; GO:0044281 small molecule metabolic process; GO:0044763 single-organism cellular process; GO:0044699 single-organism process; GO:0006732 coenzyme metabolic process; GO:0009058 biosynthetic process; GO:1901576 organic substance biosynthetic process; GO:0044237 …		GO:0005524 ATP binding; GO:1901265 nucleoside phosphate binding; GO:0001882 nucleoside binding; GO:0043167 ion binding; GO:0000166 nucleotide binding; GO:0004478 methionine adenosyltransferase activity; GO:0097159 organic cyclic compound binding; GO:1901363 heterocyclic compound binding; GO:0032549 ribonucleoside binding; GO:0097367 carbohydrate derivative binding; GO:0003824 catalytic activity; …	eus01110 Biosynthesis of secondary metabolites - Eutrema salsugineum; eus01230 Biosynthesis of amino acids - Eutrema salsugineum; eus00270 Cysteine and methionine metabolism - Eutrema salsugineum; eus01100 Metabolic pathways - Eutrema salsugineum;
EUTSA_v10012968mg	0.8	0.024197	Stf1 Species=Arabidopsis Thaliana Taxid=3702 Gene=Axx17_At5G50680(Predicted) Os=Eutrema Salsugineum Ox=72664 Gn=Eutsa_V10012968Mg Pe=4 Sv=1	GO:0008152 metabolic process; GO:0005975 carbohydrate metabolic process; GO:0044238 primary metabolic process; GO:0071704 organic substance metabolic process;		GO:0000287 magnesium ion binding; GO:0016853 isomerase activity; GO:0003824 catalytic activity; GO:0005488 binding; GO:0016868 intramolecular transferase activity, phosphotransferases; GO:0043167 ion binding; GO:0046872 metal ion binding; GO:0043169 cation binding; GO:0016866 intramolecular transferase activity;	eus00520 Amino sugar and nucleotide sugar metabolism - Eutrema salsugineum; eus00500 Starch and sucrose metabolism - Eutrema salsugineum; eus01110 Biosynthesis of secondary metabolites - Eutrema salsugineum; eus00052 Galactose metabolism - Eutrema salsugineum; eus00230 Purine metabolism - Eutrema salsugineum; eus00030 Pentose phosphate pathway - Eutrema salsugineum; eus00010 Glycolysis / Gluconeo…
EUTSA_v10001894mg	1.233	0.0060387	Serine/Threonine-Protein Phosphatase Os=Eutrema Salsugineum Ox=72664 Gn=Eutsa_V10001894Mg Pe=3 Sv=1	GO:0050794 regulation of cellular process; GO:0044700 single organism signaling; GO:0009741 response to brassinosteroid; GO:0071310 cellular response to organic substance; GO:1901700 response to oxygen-containing compound; GO:0044267 cellular protein metabolic process; GO:0044699 single-organism process; GO:0050896 response to stimulus; GO:0071383 cellular response to steroid hormone stimulus; GO…		GO:0042578 phosphoric ester hydrolase activity; GO:0003824 catalytic activity; GO:0016791 phosphatase activity; GO:0005488 binding; GO:0016788 hydrolase activity, acting on ester bonds; GO:0016787 hydrolase activity; GO:0005515 protein binding; GO:0004721 phosphoprotein phosphatase activity;
EUTSA_v10013111mg	1.26	0.0117412	Outer Envelope Protein 61 [Camelina Sativa]		GO:0031224 intrinsic component of membrane; GO:0016020 membrane; GO:0016021 integral component of membrane; GO:0044425 membrane part;	GO:0005515 protein binding; GO:0005488 binding;
EUTSA_v10014639mg	0.477	0.0008562	Ribosomal Protein Os=Eutrema Salsugineum Ox=72664 Gn=Eutsa_V10014639Mg Pe=3 Sv=1	GO:0006518 peptide metabolic process; GO:0043043 peptide biosynthetic process; GO:0044267 cellular protein metabolic process; GO:0006807 nitrogen compound metabolic process; GO:0009058 biosynthetic process; GO:0043603 cellular amide metabolic process; GO:0044238 primary metabolic process; GO:1901566 organonitrogen compound biosynthetic process; GO:1901576 organic substance biosynthetic process; G…	GO:0005840 ribosome; GO:0043229 intracellular organelle; GO:0043232 intracellular non-membrane-bounded organelle; GO:0044446 intracellular organelle part; GO:0005737 cytoplasm; GO:0032991 macromolecular complex; GO:0044424 intracellular part; GO:0005623 cell; GO:0044422 organelle part; GO:0043228 non-membrane-bounded organelle; GO:0043226 organelle; GO:0015934 large ribosomal subunit; GO:0044391 …	GO:0097159 organic cyclic compound binding; GO:1901363 heterocyclic compound binding; GO:0003723 RNA binding; GO:0005488 binding; GO:0003676 nucleic acid binding; GO:0005198 structural molecule activity; GO:0003735 structural constituent of ribosome;	eus03010 Ribosome - Eutrema salsugineum;
EUTSA_v10000778mg	1.376	0.00043817	Protein Root Hair Defective 3 Homolog Os=Eutrema Salsugineum Ox=72664 Gn=Eutsa_V10000778Mg Pe=3 Sv=1		GO:0043229 intracellular organelle; GO:0016020 membrane; GO:0042175 nuclear outer membrane-endoplasmic reticulum membrane network; GO:0005783 endoplasmic reticulum; GO:0044446 intracellular organelle part; GO:0005737 cytoplasm; GO:0031224 intrinsic component of membrane; GO:0012505 endomembrane system; GO:0044424 intracellular part; GO:0005623 cell; GO:0016021 integral component of membrane; GO:0…	GO:1901265 nucleoside phosphate binding; GO:0001882 nucleoside binding; GO:0043167 ion binding; GO:0016817 hydrolase activity, acting on acid anhydrides; GO:0016787 hydrolase activity; GO:0000166 nucleotide binding; GO:0017111 nucleoside-triphosphatase activity; GO:1901363 heterocyclic compound binding; GO:0097159 organic cyclic compound binding; GO:0032549 ribonucleoside binding; GO:0097367 carb…
EUTSA_v10002032mg	1.398	0.0038217	Dnaj Heat Shock Family Protein [Arabidopsis Lyrata Subsp. Lyrata]	GO:0006457 protein folding; GO:0009987 cellular process;		GO:0005515 protein binding; GO:0051082 unfolded protein binding; GO:0005488 binding;
EUTSA_v10013217mg	1.205	0.021364	Nad(P)H-Hydrate Epimerase Os=Eutrema Salsugineum Ox=72664 Gn=Eutsa_V10013217Mg Pe=3 Sv=1	GO:0051188 cofactor biosynthetic process; GO:0009110 vitamin biosynthetic process; GO:0006725 cellular aromatic compound metabolic process; GO:1901615 organic hydroxy compound metabolic process; GO:0042822 pyridoxal phosphate metabolic process; GO:0044699 single-organism process; GO:0009058 biosynthetic process; GO:1901566 organonitrogen compound biosynthetic process; GO:0072524 pyridine-containi…		GO:0004733 pyridoxamine-phosphate oxidase activity; GO:1901265 nucleoside phosphate binding; GO:0016854 racemase and epimerase activity; GO:0043167 ion binding; GO:0000166 nucleotide binding; GO:0048037 cofactor binding; GO:0016491 oxidoreductase activity; GO:1901363 heterocyclic compound binding; GO:0097159 organic cyclic compound binding; GO:0097367 carbohydrate derivative binding; GO:0016853 i…	eus00750 Vitamin B6 metabolism - Eutrema salsugineum; eus01100 Metabolic pathways - Eutrema salsugineum;
EUTSA_v10000903mg	0.82	0.040742	Arf-Gap Domain 8 Species=Arabidopsis Lyrata Subsp. Lyrata Taxid=81972 Gene=Agd8(Predicted) Os=Eutrema Salsugineum Ox=72664 Gn=Eutsa_V10000903Mg Pe=4 Sv=1	GO:0051336 regulation of hydrolase activity; GO:0043547 positive regulation of GTPase activity; GO:0051345 positive regulation of hydrolase activity; GO:0050790 regulation of catalytic activity; GO:0044093 positive regulation of molecular function; GO:0065009 regulation of molecular function; GO:0043087 regulation of GTPase activity; GO:0065007 biological regulation; GO:0043085 positive regulatio…		GO:0098772 molecular function regulator; GO:0030234 enzyme regulator activity; GO:0008047 enzyme activator activity; GO:0060589 nucleoside-triphosphatase regulator activity; GO:0005096 GTPase activator activity; GO:0030695 GTPase regulator activity;	eus04144 Endocytosis - Eutrema salsugineum;
EUTSA_v10006498mg	0.706	0.039822	Chloroplast Stem-Loop Binding Protein Of 41 Kda A, Chloroplastic-Like [Brassica Napus]			GO:0048037 cofactor binding; GO:0003824 catalytic activity; GO:0005488 binding; GO:0050662 coenzyme binding;
EUTSA_v10000996mg	1.402	0.00195541	Bnaa06G35880D Protein Species=Brassica Napus Taxid=3708 Gene=Bnaa06G35880D(Predicted) Os=Eutrema Salsugineum Ox=72664 Gn=Eutsa_V10000996Mg Pe=3 Sv=1	GO:0016043 cellular component organization; GO:0046907 intracellular transport; GO:0016192 vesicle-mediated transport; GO:0061025 membrane fusion; GO:0071702 organic substance transport; GO:0015031 protein transport; GO:0051234 establishment of localization; GO:0051641 cellular localization; GO:0006810 transport; GO:0045184 establishment of protein localization; GO:0070727 cellular macromolecule …	GO:0016020 membrane; GO:0005622 intracellular; GO:0044464 cell part; GO:0044425 membrane part; GO:0031224 intrinsic component of membrane; GO:0005623 cell; GO:0016021 integral component of membrane;	GO:0005484 SNAP receptor activity; GO:0005515 protein binding; GO:0005488 binding;
EUTSA_v10014163mg	0.69	0.0161819	40S Ribosomal Protein S4-3 [Camelina Sativa]	GO:0006518 peptide metabolic process; GO:0043043 peptide biosynthetic process; GO:0044267 cellular protein metabolic process; GO:0006807 nitrogen compound metabolic process; GO:0009058 biosynthetic process; GO:0043603 cellular amide metabolic process; GO:0044238 primary metabolic process; GO:1901566 organonitrogen compound biosynthetic process; GO:1901576 organic substance biosynthetic process; G…	GO:0005840 ribosome; GO:0043226 organelle; GO:0043229 intracellular organelle; GO:0043232 intracellular non-membrane-bounded organelle; GO:0044464 cell part; GO:0005622 intracellular; GO:0005737 cytoplasm; GO:0032991 macromolecular complex; GO:0044424 intracellular part; GO:1990904 ribonucleoprotein complex; GO:0005623 cell; GO:0030529 intracellular ribonucleoprotein complex; GO:0044444 cytoplasm…	GO:0097159 organic cyclic compound binding; GO:1901363 heterocyclic compound binding; GO:0003723 RNA binding; GO:0005488 binding; GO:0003676 nucleic acid binding; GO:0005198 structural molecule activity; GO:0003735 structural constituent of ribosome;	eus03010 Ribosome - Eutrema salsugineum;
EUTSA_v10014775mg	1.437	0.0028814	Temperature-Induced Lipocalin Species=Brassica Napus Taxid=3708 Gene=Til(Predicted) Os=Eutrema Salsugineum Ox=72664 Gn=Eutsa_V10014775Mg Pe=3 Sv=1	GO:0006810 transport; GO:0051179 localization; GO:0051234 establishment of localization;		GO:0005215 transporter activity;
EUTSA_v10017108mg	0.487	0.030881	40S Ribosomal Protein S4 Os=Eutrema Salsugineum Ox=72664 Gn=Eutsa_V10017108Mg Pe=3 Sv=1	GO:0006518 peptide metabolic process; GO:0043043 peptide biosynthetic process; GO:0044267 cellular protein metabolic process; GO:0006807 nitrogen compound metabolic process; GO:0009058 biosynthetic process; GO:0043603 cellular amide metabolic process; GO:0044238 primary metabolic process; GO:1901566 organonitrogen compound biosynthetic process; GO:1901576 organic substance biosynthetic process; G…	GO:0005840 ribosome; GO:0043226 organelle; GO:0043229 intracellular organelle; GO:0043232 intracellular non-membrane-bounded organelle; GO:0044464 cell part; GO:0005622 intracellular; GO:0005737 cytoplasm; GO:0032991 macromolecular complex; GO:0044424 intracellular part; GO:1990904 ribonucleoprotein complex; GO:0005623 cell; GO:0030529 intracellular ribonucleoprotein complex; GO:0044444 cytoplasm…	GO:0097159 organic cyclic compound binding; GO:1901363 heterocyclic compound binding; GO:0003723 RNA binding; GO:0005488 binding; GO:0003676 nucleic acid binding; GO:0005198 structural molecule activity; GO:0003735 structural constituent of ribosome; GO:0019843 rRNA binding;	eus03010 Ribosome - Eutrema salsugineum;
EUTSA_v100058921mg	0.732	0.0033042	Transketolase-1, Chloroplastic-Like [Raphanus Sativus]	GO:0008152 metabolic process;		GO:0003824 catalytic activity;	eus01110 Biosynthesis of secondary metabolites - Eutrema salsugineum; eus01230 Biosynthesis of amino acids - Eutrema salsugineum; eus01200 Carbon metabolism - Eutrema salsugineum; eus00030 Pentose phosphate pathway - Eutrema salsugineum; eus00710 Carbon fixation in photosynthetic organisms - Eutrema salsugineum; eus01100 Metabolic pathways - Eutrema salsugineum;
EUTSA_v10014140mg	1.211	0.0062629	Binding Protein [Arabidopsis Lyrata Subsp. Lyrata]			GO:0005488 binding;	eus04141 Protein processing in endoplasmic reticulum - Eutrema salsugineum;
EUTSA_v10005895mg	1.448	0.013776	Beta Glucosidase 16 [Arabidopsis Thaliana]	GO:0008152 metabolic process; GO:0005975 carbohydrate metabolic process; GO:0044238 primary metabolic process; GO:0071704 organic substance metabolic process;		GO:0004553 hydrolase activity, hydrolyzing O-glycosyl compounds; GO:0016787 hydrolase activity; GO:0003824 catalytic activity; GO:0016798 hydrolase activity, acting on glycosyl bonds;	eus00500 Starch and sucrose metabolism - Eutrema salsugineum; eus01110 Biosynthesis of secondary metabolites - Eutrema salsugineum; eus00940 Phenylpropanoid biosynthesis - Eutrema salsugineum; eus00460 Cyanoamino acid metabolism - Eutrema salsugineum; eus01100 Metabolic pathways - Eutrema salsugineum;
EUTSA_v10022827mg	0.7	0.002835	Ccg-Binding Protein 1 [Camelina Sativa]
EUTSA_v10005906mg	1.218	0.0155029	Citrate Synthase Os=Eutrema Salsugineum Ox=72664 Gn=Eutsa_V10005906Mg Pe=3 Sv=1	GO:0072350 tricarboxylic acid metabolic process; GO:0055114 oxidation-reduction process; GO:0044281 small molecule metabolic process; GO:0044763 single-organism cellular process; GO:0006099 tricarboxylic acid cycle; GO:0044699 single-organism process; GO:0044238 primary metabolic process; GO:0045333 cellular respiration; GO:0044237 cellular metabolic process; GO:0071704 organic substance metaboli…		GO:0016746 transferase activity, transferring acyl groups; GO:0046912 transferase activity, transferring acyl groups, acyl groups converted into alkyl on transfer; GO:0016740 transferase activity; GO:0003824 catalytic activity;	eus01110 Biosynthesis of secondary metabolites - Eutrema salsugineum; eus01230 Biosynthesis of amino acids - Eutrema salsugineum; eus01210 2-Oxocarboxylic acid metabolism - Eutrema salsugineum; eus00020 Citrate cycle (TCA cycle) - Eutrema salsugineum; eus00630 Glyoxylate and dicarboxylate metabolism - Eutrema salsugineum; eus01200 Carbon metabolism - Eutrema salsugineum; eus01100 Metabolic pathwa…
EUTSA_v10014751mg	1.357	0.00062116	Nuclear Transport Factor 2 (Ntf2) Family Protein [Arabidopsis Thaliana]
EUTSA_v10022805mg	0.807	0.0058151	Adenylyl-Sulfate Kinase Os=Eutrema Salsugineum Ox=72664 Gn=Eutsa_V10022805Mg Pe=3 Sv=1	GO:0000103 sulfate assimilation; GO:0006790 sulfur compound metabolic process; GO:0016310 phosphorylation; GO:0008152 metabolic process; GO:0006793 phosphorus metabolic process; GO:0009058 biosynthetic process; GO:0070814 hydrogen sulfide biosynthetic process; GO:0009987 cellular process; GO:0044237 cellular metabolic process; GO:0044272 sulfur compound biosynthetic process; GO:0044249 cellular b…		GO:0005524 ATP binding; GO:1901265 nucleoside phosphate binding; GO:0016773 phosphotransferase activity, alcohol group as acceptor; GO:0001882 nucleoside binding; GO:0043167 ion binding; GO:0000166 nucleotide binding; GO:0097159 organic cyclic compound binding; GO:1901363 heterocyclic compound binding; GO:0032549 ribonucleoside binding; GO:0097367 carbohydrate derivative binding; GO:0016301 kinas…	eus00230 Purine metabolism - Eutrema salsugineum; eus00920 Sulfur metabolism - Eutrema salsugineum; eus01100 Metabolic pathways - Eutrema salsugineum;
EUTSA_v10013439mg	0.69	0.0081828	Tryptophan Synthase Os=Eutrema Salsugineum Ox=72664 Gn=Eutsa_V10013439Mg Pe=3 Sv=1	GO:0006725 cellular aromatic compound metabolic process; GO:0016053 organic acid biosynthetic process; GO:0000162 tryptophan biosynthetic process; GO:0044699 single-organism process; GO:0009058 biosynthetic process; GO:0042435 indole-containing compound biosynthetic process; GO:1901566 organonitrogen compound biosynthetic process; GO:0044237 cellular metabolic process; GO:0006576 cellular biogeni…		GO:0016829 lyase activity; GO:0016836 hydro-lyase activity; GO:0004834 tryptophan synthase activity; GO:0003824 catalytic activity; GO:0016835 carbon-oxygen lyase activity;
THI1	0.433	0.00077923	Thiamine Thiazole Synthase, Chloroplastic Os=Eutrema Salsugineum Ox=72664 Gn=Thi1 Pe=3 Sv=1	GO:0009110 vitamin biosynthetic process; GO:0046484 oxazole or thiazole metabolic process; GO:0006725 cellular aromatic compound metabolic process; GO:0044699 single-organism process; GO:0042724 thiamine-containing compound biosynthetic process; GO:0009058 biosynthetic process; GO:0006772 thiamine metabolic process; GO:0050896 response to stimulus; GO:1901566 organonitrogen compound biosynthetic …	GO:0043229 intracellular organelle; GO:0044434 chloroplast part; GO:0044446 intracellular organelle part; GO:0005737 cytoplasm; GO:0044435 plastid part; GO:0044424 intracellular part; GO:0009532 plastid stroma; GO:0005829 cytosol; GO:0005623 cell; GO:0044422 organelle part; GO:0009507 chloroplast; GO:0043231 intracellular membrane-bounded organelle; GO:0043226 organelle; GO:0005622 intracellular;…	GO:0046872 metal ion binding; GO:0043169 cation binding; GO:0003824 catalytic activity; GO:0005488 binding; GO:0016491 oxidoreductase activity; GO:0043167 ion binding;	eus00730 Thiamine metabolism - Eutrema salsugineum; eus01100 Metabolic pathways - Eutrema salsugineum;
EUTSA_v10022640mg	1.326	0.024839	Plasma Membrane Fusion Protein [Arabidopsis Thaliana]		GO:0031224 intrinsic component of membrane; GO:0016020 membrane; GO:0016021 integral component of membrane; GO:0044425 membrane part;
EUTSA_v10006043mg	3.104	0.00085954	Bnac04G24650D Protein Species=Brassica Napus Taxid=3708 Gene=Bnac04G24650D(Predicted) Os=Eutrema Salsugineum Ox=72664 Gn=Eutsa_V10006043Mg Pe=4 Sv=1	GO:0009058 biosynthetic process; GO:0008152 metabolic process;	GO:0031224 intrinsic component of membrane; GO:0016020 membrane; GO:0016021 integral component of membrane; GO:0044425 membrane part;	GO:0016844 strictosidine synthase activity; GO:0016829 lyase activity; GO:0016840 carbon-nitrogen lyase activity; GO:0016843 amine-lyase activity; GO:0003824 catalytic activity;
EUTSA_v10006268mg	1.231	0.034263	Bnac06G15880D Protein Species=Brassica Napus Taxid=3708 Gene=Bnac06G15880D(Predicted) Os=Eutrema Salsugineum Ox=72664 Gn=Eutsa_V10006268Mg Pe=4 Sv=1
EUTSA_v10017487mg	0.661	0.0075168	Cyclin-Dependent Kinases Regulatory Subunit Os=Eutrema Salsugineum Ox=72664 Gn=Eutsa_V10017487Mg Pe=3 Sv=1	GO:0045859 regulation of protein kinase activity; GO:0050794 regulation of cellular process; GO:0042325 regulation of phosphorylation; GO:0051174 regulation of phosphorus metabolic process; GO:0080090 regulation of primary metabolic process; GO:0060255 regulation of macromolecule metabolic process; GO:0031399 regulation of protein modification process; GO:0044763 single-organism cellular process;…		GO:0019207 kinase regulator activity; GO:0019887 protein kinase regulator activity; GO:0016538 cyclin-dependent protein serine/threonine kinase regulator activity; GO:0098772 molecular function regulator; GO:0030234 enzyme regulator activity;
EUTSA_v10013495mg	0.798	0.029103	Bnaanng25990D Protein Species=Brassica Napus Taxid=3708 Gene=Bnaanng25990D(Predicted) Os=Eutrema Salsugineum Ox=72664 Gn=Eutsa_V10013495Mg Pe=3 Sv=1	GO:0006508 proteolysis; GO:0008152 metabolic process; GO:0043170 macromolecule metabolic process; GO:0019538 protein metabolic process; GO:0044238 primary metabolic process; GO:0071704 organic substance metabolic process;		GO:0004180 carboxypeptidase activity; GO:0008233 peptidase activity; GO:0008238 exopeptidase activity; GO:0003824 catalytic activity; GO:0017171 serine hydrolase activity; GO:0008236 serine-type peptidase activity; GO:0070011 peptidase activity, acting on L-amino acid peptides; GO:0016787 hydrolase activity; GO:0004185 serine-type carboxypeptidase activity; GO:0070008 serine-type exopeptidase act…
EUTSA_v10014263mg	0.806	0.030023	Hypersensitive-Induced Response Protein 4-Like [Camelina Sativa]
EUTSA_v10016545mg	1.469	0.033802	Trans-Cinnamate 4-Monooxygenase [Raphanus Sativus]	GO:0044699 single-organism process; GO:0008152 metabolic process; GO:0055114 oxidation-reduction process; GO:0044710 single-organism metabolic process;		GO:0097159 organic cyclic compound binding; GO:1901363 heterocyclic compound binding; GO:0020037 heme binding; GO:0005506 iron ion binding; GO:0046914 transition metal ion binding; GO:0003824 catalytic activity; GO:0005488 binding; GO:0043167 ion binding; GO:0043169 cation binding; GO:0046872 metal ion binding; GO:0016705 oxidoreductase activity, acting on paired donors, with incorporation or red…	eus04712 Circadian rhythm - plant - Eutrema salsugineum; eus01110 Biosynthesis of secondary metabolites - Eutrema salsugineum; eus00941 Flavonoid biosynthesis - Eutrema salsugineum; eus00999 Biosynthesis of secondary metabolites - unclassified - Eutrema salsugineum; eus00130 Ubiquinone and other terpenoid-quinone biosynthesis - Eutrema salsugineum; eus00940 Phenylpropanoid biosynthesis - Eutrema …
EUTSA_v10014497mg	0.523	0.036684	40S Ribosomal Protein S6 Os=Eutrema Salsugineum Ox=72664 Gn=Eutsa_V10014497Mg Pe=3 Sv=1	GO:0006518 peptide metabolic process; GO:0043043 peptide biosynthetic process; GO:0044267 cellular protein metabolic process; GO:0006807 nitrogen compound metabolic process; GO:0009058 biosynthetic process; GO:0043603 cellular amide metabolic process; GO:0044238 primary metabolic process; GO:1901566 organonitrogen compound biosynthetic process; GO:1901576 organic substance biosynthetic process; G…	GO:0005840 ribosome; GO:0043226 organelle; GO:0043229 intracellular organelle; GO:0043232 intracellular non-membrane-bounded organelle; GO:0044464 cell part; GO:0005622 intracellular; GO:0005737 cytoplasm; GO:0032991 macromolecular complex; GO:0044424 intracellular part; GO:1990904 ribonucleoprotein complex; GO:0005623 cell; GO:0030529 intracellular ribonucleoprotein complex; GO:0044444 cytoplasm…	GO:0003735 structural constituent of ribosome; GO:0005198 structural molecule activity;	eus03010 Ribosome - Eutrema salsugineum;
EUTSA_v10016929mg	0.497	0.0085844	Atp Synthase Subunit Gamma, Mitochondrial [Raphanus Sativus]	GO:0009116 nucleoside metabolic process; GO:0042278 purine nucleoside metabolic process; GO:0009167 purine ribonucleoside monophosphate metabolic process; GO:0090662 ATP hydrolysis coupled transmembrane transport; GO:0009117 nucleotide metabolic process; GO:0044699 single-organism process; GO:0046129 purine ribonucleoside biosynthetic process; GO:0009163 nucleoside biosynthetic process; GO:000905…	GO:0045261 proton-transporting ATP synthase complex, catalytic core F(1); GO:0016020 membrane; GO:0098796 membrane protein complex; GO:0044425 membrane part; GO:0044464 cell part; GO:0005622 intracellular; GO:0016469 proton-transporting two-sector ATPase complex; GO:0032991 macromolecular complex; GO:0033178 proton-transporting two-sector ATPase complex, catalytic domain; GO:0044424 intracellular…	GO:0022804 active transmembrane transporter activity; GO:0042625 ATPase coupled ion transmembrane transporter activity; GO:0015075 ion transmembrane transporter activity; GO:0022853 active ion transmembrane transporter activity; GO:0015399 primary active transmembrane transporter activity; GO:0022892 substrate-specific transporter activity; GO:0044769 ATPase activity, coupled to transmembrane mov…	eus00190 Oxidative phosphorylation - Eutrema salsugineum; eus01100 Metabolic pathways - Eutrema salsugineum;
EUTSA_v10013524mg	0.604	0.0027178	Tubulin Beta Chain Os=Eutrema Salsugineum Ox=72664 Gn=Eutsa_V10013524Mg Pe=3 Sv=1	GO:0016043 cellular component organization; GO:0007010 cytoskeleton organization; GO:0007017 microtubule-based process; GO:0009987 cellular process; GO:0006996 organelle organization; GO:0071840 cellular component organization or biogenesis;	GO:0043229 intracellular organelle; GO:0099513 polymeric cytoskeletal fiber; GO:0005874 microtubule; GO:0043232 intracellular non-membrane-bounded organelle; GO:0044430 cytoskeletal part; GO:0005737 cytoplasm; GO:0044446 intracellular organelle part; GO:0099512 supramolecular fiber; GO:0044424 intracellular part; GO:0099080 supramolecular complex; GO:0005623 cell; GO:0044422 organelle part; GO:00…	GO:1901265 nucleoside phosphate binding; GO:0001882 nucleoside binding; GO:0043167 ion binding; GO:0016817 hydrolase activity, acting on acid anhydrides; GO:0016787 hydrolase activity; GO:0000166 nucleotide binding; GO:0017111 nucleoside-triphosphatase activity; GO:1901363 heterocyclic compound binding; GO:0097159 organic cyclic compound binding; GO:0032549 ribonucleoside binding; GO:0097367 carb…	eus04145 Phagosome - Eutrema salsugineum;
EUTSA_v10010545mg	0.482	0.0040575	29 Kda Ribonucleoprotein, Chloroplastic-Like [Brassica Napus]			GO:0097159 organic cyclic compound binding; GO:1901363 heterocyclic compound binding; GO:1901265 nucleoside phosphate binding; GO:0005488 binding; GO:0003676 nucleic acid binding; GO:0000166 nucleotide binding; GO:0036094 small molecule binding;
EUTSA_v10010779mg	0.761	0.029202	Mrna, Clone: Rtfl01-02-G21 Species=Eutrema Halophilum Taxid=98038(Predicted) Os=Eutrema Salsugineum Ox=72664 Gn=Eutsa_V10010779Mg Pe=4 Sv=1				eus03010 Ribosome - Eutrema salsugineum;
EUTSA_v10012982mg	0.73	0.0108815	Peptidase M1 Family Protein [Arabidopsis Thaliana]	GO:0006508 proteolysis; GO:0008152 metabolic process; GO:0043170 macromolecule metabolic process; GO:0019538 protein metabolic process; GO:0044238 primary metabolic process; GO:0071704 organic substance metabolic process;		GO:0008233 peptidase activity; GO:0046914 transition metal ion binding; GO:0003824 catalytic activity; GO:0005488 binding; GO:0043167 ion binding; GO:0070011 peptidase activity, acting on L-amino acid peptides; GO:0046872 metal ion binding; GO:0043169 cation binding; GO:0016787 hydrolase activity; GO:0008237 metallopeptidase activity; GO:0008270 zinc ion binding;	eus00590 Arachidonic acid metabolism - Eutrema salsugineum; eus01100 Metabolic pathways - Eutrema salsugineum;
EUTSA_v10012883mg	0.748	0.011818	Gtp-Binding Protein Typa/Bipa Homolog [Brassica Oleracea Var. Oleracea]			GO:1901265 nucleoside phosphate binding; GO:0001882 nucleoside binding; GO:0043167 ion binding; GO:0016817 hydrolase activity, acting on acid anhydrides; GO:0016787 hydrolase activity; GO:0000166 nucleotide binding; GO:0017111 nucleoside-triphosphatase activity; GO:0097159 organic cyclic compound binding; GO:1901363 heterocyclic compound binding; GO:0032549 ribonucleoside binding; GO:0097367 carb…
EUTSA_v10016749mg	0.74	0.00153671	Choice-Of-Anchor C Domain Protein, Putative (Protein Of Unknown Function, Duf642) [Arabidopsis Thaliana]
EUTSA_v10010388mg	1.212	0.00036385	Acyl-Coa Oxidase 4 [Arabidopsis Lyrata Subsp. Lyrata]	GO:0044699 single-organism process; GO:0008152 metabolic process; GO:0055114 oxidation-reduction process; GO:0044710 single-organism metabolic process;		GO:1901265 nucleoside phosphate binding; GO:0050660 flavin adenine dinucleotide binding; GO:0043167 ion binding; GO:0000166 nucleotide binding; GO:0048037 cofactor binding; GO:0016491 oxidoreductase activity; GO:0016627 oxidoreductase activity, acting on the CH-CH group of donors; GO:1901363 heterocyclic compound binding; GO:0097159 organic cyclic compound binding; GO:0003824 catalytic activity; …	eus00410 beta-Alanine metabolism - Eutrema salsugineum; eus01110 Biosynthesis of secondary metabolites - Eutrema salsugineum; eus04146 Peroxisome - Eutrema salsugineum; eus01200 Carbon metabolism - Eutrema salsugineum; eus01100 Metabolic pathways - Eutrema salsugineum; eus00592 alpha-Linolenic acid metabolism - Eutrema salsugineum; eus01212 Fatty acid metabolism - Eutrema salsugineum; eus01040 Bi…
EUTSA_v10013803mg	0.264	0.0040044	Formate Dehydrogenase, Mitochondrial Os=Eutrema Salsugineum Ox=72664 Gn=Eutsa_V10013803Mg Pe=3 Sv=1	GO:0055114 oxidation-reduction process; GO:0044712 single-organism catabolic process; GO:0044281 small molecule metabolic process; GO:0044763 single-organism cellular process; GO:0072329 monocarboxylic acid catabolic process; GO:0044699 single-organism process; GO:0044282 small molecule catabolic process; GO:0044237 cellular metabolic process; GO:0071704 organic substance metabolic process; GO:00…	GO:0043226 organelle; GO:0043231 intracellular membrane-bounded organelle; GO:0043229 intracellular organelle; GO:0044464 cell part; GO:0005622 intracellular; GO:0005737 cytoplasm; GO:0044424 intracellular part; GO:0043227 membrane-bounded organelle; GO:0005623 cell; GO:0005739 mitochondrion; GO:0044444 cytoplasmic part;	GO:1901265 nucleoside phosphate binding; GO:0016903 oxidoreductase activity, acting on the aldehyde or oxo group of donors; GO:0000166 nucleotide binding; GO:0048037 cofactor binding; GO:0016491 oxidoreductase activity; GO:0016614 oxidoreductase activity, acting on CH-OH group of donors; GO:0016620 oxidoreductase activity, acting on the aldehyde or oxo group of donors, NAD or NADP as acceptor; GO…	eus00630 Glyoxylate and dicarboxylate metabolism - Eutrema salsugineum; eus01200 Carbon metabolism - Eutrema salsugineum; eus01100 Metabolic pathways - Eutrema salsugineum;
EUTSA_v10014795mg	0.577	0.00031603	Heavy-Metal-Associated Domain-Containing Protein [Arabidopsis Lyrata Subsp. Lyrata]	GO:0006810 transport; GO:0051179 localization; GO:0006812 cation transport; GO:0030001 metal ion transport; GO:0006811 ion transport; GO:0051234 establishment of localization;		GO:0046872 metal ion binding; GO:0043169 cation binding; GO:0005488 binding; GO:0043167 ion binding;
EUTSA_v10017525mg	4.486	0.0122025	Ecp63 Species=Arabidopsis Thaliana Taxid=3702 Gene=Axx17_At2G33340(Predicted) Os=Eutrema Salsugineum Ox=72664 Gn=Eutsa_V10017525Mg Pe=4 Sv=1
EUTSA_v10010058mg	1.584	0.026155	Transducin/Wd40 Repeat-Like Superfamily Protein [Arabidopsis Thaliana]			GO:0005515 protein binding; GO:0005488 binding;
EUTSA_v10010370mg	1.279	0.0040647	Uncharacterized Acetyltransferase At3G50280-Like [Camelina Sativa]			GO:0016746 transferase activity, transferring acyl groups; GO:0016747 transferase activity, transferring acyl groups other than amino-acyl groups; GO:0003824 catalytic activity; GO:0016740 transferase activity;
EUTSA_v10014759mg	0.58	0.0202	40S Ribosomal Protein S7 Os=Eutrema Salsugineum Ox=72664 Gn=Eutsa_V10014759Mg Pe=3 Sv=1	GO:0006518 peptide metabolic process; GO:0043043 peptide biosynthetic process; GO:0044267 cellular protein metabolic process; GO:0006807 nitrogen compound metabolic process; GO:0009058 biosynthetic process; GO:0043603 cellular amide metabolic process; GO:0044238 primary metabolic process; GO:1901566 organonitrogen compound biosynthetic process; GO:1901576 organic substance biosynthetic process; G…	GO:0005840 ribosome; GO:0043226 organelle; GO:0043229 intracellular organelle; GO:0043232 intracellular non-membrane-bounded organelle; GO:0044464 cell part; GO:0005622 intracellular; GO:0005737 cytoplasm; GO:0032991 macromolecular complex; GO:0044424 intracellular part; GO:1990904 ribonucleoprotein complex; GO:0005623 cell; GO:0030529 intracellular ribonucleoprotein complex; GO:0044444 cytoplasm…	GO:0003735 structural constituent of ribosome; GO:0005198 structural molecule activity;	eus03010 Ribosome - Eutrema salsugineum;
EUTSA_v10017023mg	0.649	0.0117609	Rna-Binding Protein Cp29B, Chloroplastic [Camelina Sativa]			GO:0097159 organic cyclic compound binding; GO:1901363 heterocyclic compound binding; GO:1901265 nucleoside phosphate binding; GO:0005488 binding; GO:0003676 nucleic acid binding; GO:0000166 nucleotide binding; GO:0036094 small molecule binding;
EUTSA_v10016976mg	2.357	0.00045551	Aldo-Keto Reductase Family 4 Member C8 [Brassica Oleracea Var. Oleracea]	GO:0044699 single-organism process; GO:0008152 metabolic process; GO:0055114 oxidation-reduction process; GO:0044710 single-organism metabolic process;		GO:0003824 catalytic activity; GO:0016491 oxidoreductase activity;	eus01110 Biosynthesis of secondary metabolites - Eutrema salsugineum; eus00040 Pentose and glucuronate interconversions - Eutrema salsugineum; eus00561 Glycerolipid metabolism - Eutrema salsugineum; eus00010 Glycolysis / Gluconeogenesis - Eutrema salsugineum; eus01100 Metabolic pathways - Eutrema salsugineum;
EUTSA_v10017151mg	1.454	0.0038379	Soul Heme-Binding Family Protein [Arabidopsis Thaliana]
EUTSA_v10006009mg	0.652	0.0051018	Magnesium-Protoporphyrin Ix Monomethyl Ester [Oxidative] Cyclase, Chloroplastic (Fragment) Species=Noccaea Caerulescens Taxid=107243 Gene=Mp_Tr21883_C0_G1_I1_G.61989(Predicted) Os=Eutrema Salsugineum Ox=72664 Gn=Eutsa_V10006009Mg Pe=3 Sv=1	GO:0051188 cofactor biosynthetic process; GO:0046148 pigment biosynthetic process; GO:0006725 cellular aromatic compound metabolic process; GO:0015994 chlorophyll metabolic process; GO:0044699 single-organism process; GO:0009058 biosynthetic process; GO:1901566 organonitrogen compound biosynthetic process; GO:0044237 cellular metabolic process; GO:0071704 organic substance metabolic process; GO:0…		GO:0016709 oxidoreductase activity, acting on paired donors, with incorporation or reduction of molecular oxygen, NAD(P)H as one donor, and incorporation of one atom of oxygen; GO:0003824 catalytic activity; GO:0005488 binding; GO:0043167 ion binding; GO:0043169 cation binding; GO:0046872 metal ion binding; GO:0016705 oxidoreductase activity, acting on paired donors, with incorporation or reducti…	eus01110 Biosynthesis of secondary metabolites - Eutrema salsugineum; eus00860 Porphyrin and chlorophyll metabolism - Eutrema salsugineum; eus01100 Metabolic pathways - Eutrema salsugineum;
EUTSA_v10010055mg	1.243	0.022275	Protein Suo [Arabidopsis Thaliana]		GO:0043226 organelle; GO:0043231 intracellular membrane-bounded organelle; GO:0043229 intracellular organelle; GO:0005634 nucleus; GO:0044464 cell part; GO:0005622 intracellular; GO:0044424 intracellular part; GO:0043227 membrane-bounded organelle; GO:0005623 cell;	GO:0003682 chromatin binding; GO:0005488 binding;
EUTSA_v10010122mg	0.434	0.00070058	Alpha-1,4 Glucan Phosphorylase Os=Eutrema Salsugineum Ox=72664 Gn=Eutsa_V10010122Mg Pe=3 Sv=1	GO:0008152 metabolic process; GO:0005975 carbohydrate metabolic process; GO:0044238 primary metabolic process; GO:0071704 organic substance metabolic process;		GO:0097159 organic cyclic compound binding; GO:1901363 heterocyclic compound binding; GO:0016758 transferase activity, transferring hexosyl groups; GO:0003824 catalytic activity; GO:0005488 binding; GO:0004645 phosphorylase activity; GO:0043167 ion binding; GO:0016757 transferase activity, transferring glycosyl groups; GO:0043168 anion binding; GO:0048037 cofactor binding; GO:0016740 transferase …	eus00500 Starch and sucrose metabolism - Eutrema salsugineum; eus01110 Biosynthesis of secondary metabolites - Eutrema salsugineum; eus01100 Metabolic pathways - Eutrema salsugineum;
EUTSA_v10016322mg	1.508	0.0100563	Delta-1-Pyrroline-5-Carboxylate Synthase Os=Eutrema Salsugineum Ox=72664 Gn=Eutsa_V10016322Mg Pe=3 Sv=1	GO:0016310 phosphorylation; GO:0016053 organic acid biosynthetic process; GO:0044699 single-organism process; GO:0009058 biosynthetic process; GO:1901566 organonitrogen compound biosynthetic process; GO:0044237 cellular metabolic process; GO:0006796 phosphate-containing compound metabolic process; GO:0009084 glutamine family amino acid biosynthetic process; GO:0071704 organic substance metabolic …	GO:0044424 intracellular part; GO:0005623 cell; GO:0044464 cell part; GO:0005622 intracellular; GO:0005737 cytoplasm;	GO:0016774 phosphotransferase activity, carboxyl group as acceptor; GO:0016620 oxidoreductase activity, acting on the aldehyde or oxo group of donors, NAD or NADP as acceptor; GO:0016301 kinase activity; GO:0004350 glutamate-5-semialdehyde dehydrogenase activity; GO:0003824 catalytic activity; GO:0016903 oxidoreductase activity, acting on the aldehyde or oxo group of donors; GO:0019202 amino acid…	eus01110 Biosynthesis of secondary metabolites - Eutrema salsugineum; eus01230 Biosynthesis of amino acids - Eutrema salsugineum; eus00330 Arginine and proline metabolism - Eutrema salsugineum; eus01100 Metabolic pathways - Eutrema salsugineum;
EUTSA_v10017412mg	0.481	0.022242	40S Ribosomal Protein S26 Os=Eutrema Salsugineum Ox=72664 Gn=Eutsa_V10017412Mg Pe=3 Sv=1	GO:0006518 peptide metabolic process; GO:0043043 peptide biosynthetic process; GO:0044267 cellular protein metabolic process; GO:0006807 nitrogen compound metabolic process; GO:0009058 biosynthetic process; GO:0043603 cellular amide metabolic process; GO:0044238 primary metabolic process; GO:1901566 organonitrogen compound biosynthetic process; GO:1901576 organic substance biosynthetic process; G…	GO:0005840 ribosome; GO:0043226 organelle; GO:0043229 intracellular organelle; GO:0043232 intracellular non-membrane-bounded organelle; GO:0044464 cell part; GO:0005622 intracellular; GO:0005737 cytoplasm; GO:0032991 macromolecular complex; GO:0044424 intracellular part; GO:1990904 ribonucleoprotein complex; GO:0005623 cell; GO:0030529 intracellular ribonucleoprotein complex; GO:0044444 cytoplasm…	GO:0003735 structural constituent of ribosome; GO:0005198 structural molecule activity;	eus03010 Ribosome - Eutrema salsugineum;
EUTSA_v10000256mg	1.223	0.041437	Nadp-Dependent D-Sorbitol-6-Phosphate Dehydrogenase [Camelina Sativa]	GO:0044699 single-organism process; GO:0008152 metabolic process; GO:0055114 oxidation-reduction process; GO:0044710 single-organism metabolic process;		GO:0003824 catalytic activity; GO:0016491 oxidoreductase activity;	eus00790 Folate biosynthesis - Eutrema salsugineum; eus00040 Pentose and glucuronate interconversions - Eutrema salsugineum; eus00052 Galactose metabolism - Eutrema salsugineum; eus00561 Glycerolipid metabolism - Eutrema salsugineum; eus00051 Fructose and mannose metabolism - Eutrema salsugineum; eus01100 Metabolic pathways - Eutrema salsugineum;
EUTSA_v10012963mg	1.322	0.0385	Glycosyl Hydrolase Family 3 Protein [Arabidopsis Lyrata Subsp. Lyrata]	GO:0008152 metabolic process; GO:0005975 carbohydrate metabolic process; GO:0044238 primary metabolic process; GO:0071704 organic substance metabolic process;		GO:0004553 hydrolase activity, hydrolyzing O-glycosyl compounds; GO:0016787 hydrolase activity; GO:0003824 catalytic activity; GO:0016798 hydrolase activity, acting on glycosyl bonds;	eus00500 Starch and sucrose metabolism - Eutrema salsugineum; eus01110 Biosynthesis of secondary metabolites - Eutrema salsugineum; eus00940 Phenylpropanoid biosynthesis - Eutrema salsugineum; eus00460 Cyanoamino acid metabolism - Eutrema salsugineum; eus01100 Metabolic pathways - Eutrema salsugineum;
EUTSA_v10000316mg	1.246	0.0036572	Thioesterase Superfamily Protein [Arabidopsis Thaliana]	GO:0044711 single-organism biosynthetic process; GO:0016053 organic acid biosynthetic process; GO:0044281 small molecule metabolic process; GO:0044763 single-organism cellular process; GO:0044699 single-organism process; GO:0009058 biosynthetic process; GO:0044255 cellular lipid metabolic process; GO:0006631 fatty acid metabolic process; GO:0044238 primary metabolic process; GO:0044237 cellular m…	GO:0044424 intracellular part; GO:0005623 cell; GO:0044464 cell part; GO:0005622 intracellular; GO:0005737 cytoplasm;	GO:0016829 lyase activity; GO:0016836 hydro-lyase activity; GO:0003824 catalytic activity; GO:0016835 carbon-oxygen lyase activity;	eus00061 Fatty acid biosynthesis - Eutrema salsugineum; eus01212 Fatty acid metabolism - Eutrema salsugineum; eus00780 Biotin metabolism - Eutrema salsugineum; eus01100 Metabolic pathways - Eutrema salsugineum;
EUTSA_v10000152mg	0.606	0.030344	Monofunctional Riboflavin Biosynthesis Protein Riba 2, Chloroplastic [Brassica Napus]	GO:0009110 vitamin biosynthetic process; GO:0018130 heterocycle biosynthetic process; GO:0044711 single-organism biosynthetic process; GO:0009231 riboflavin biosynthetic process; GO:0044281 small molecule metabolic process; GO:0044763 single-organism cellular process; GO:0044699 single-organism process; GO:1901360 organic cyclic compound metabolic process; GO:0006807 nitrogen compound metabolic p…		GO:0008686 3,4-dihydroxy-2-butanone-4-phosphate synthase activity; GO:0016829 lyase activity; GO:0003824 catalytic activity; GO:0016830 carbon-carbon lyase activity;	eus01110 Biosynthesis of secondary metabolites - Eutrema salsugineum; eus00790 Folate biosynthesis - Eutrema salsugineum; eus00740 Riboflavin metabolism - Eutrema salsugineum; eus01100 Metabolic pathways - Eutrema salsugineum;
EUTSA_v10010363mg	1.765	0.00126176	O-Glycosyl Hydrolases Family 17 Protein [Arabidopsis Thaliana]	GO:0008152 metabolic process; GO:0005975 carbohydrate metabolic process; GO:0044238 primary metabolic process; GO:0071704 organic substance metabolic process;		GO:0004553 hydrolase activity, hydrolyzing O-glycosyl compounds; GO:0016787 hydrolase activity; GO:0003824 catalytic activity; GO:0016798 hydrolase activity, acting on glycosyl bonds;
EUTSA_v10002722mg	0.479	0.0144446	40S Ribosomal Protein S15A-1 [Brassica Napus]	GO:0006518 peptide metabolic process; GO:0043043 peptide biosynthetic process; GO:0044267 cellular protein metabolic process; GO:0006807 nitrogen compound metabolic process; GO:0009058 biosynthetic process; GO:0043603 cellular amide metabolic process; GO:0044238 primary metabolic process; GO:1901566 organonitrogen compound biosynthetic process; GO:1901576 organic substance biosynthetic process; G…	GO:0005840 ribosome; GO:0043226 organelle; GO:0043229 intracellular organelle; GO:0043232 intracellular non-membrane-bounded organelle; GO:0044464 cell part; GO:0005622 intracellular; GO:0005737 cytoplasm; GO:0032991 macromolecular complex; GO:0044424 intracellular part; GO:1990904 ribonucleoprotein complex; GO:0005623 cell; GO:0030529 intracellular ribonucleoprotein complex; GO:0044444 cytoplasm…	GO:0003735 structural constituent of ribosome; GO:0005198 structural molecule activity;	eus03010 Ribosome - Eutrema salsugineum;
EUTSA_v10024927mg	1.362	0.02316	Glucose-1-Phosphate Adenylyltransferase Os=Eutrema Salsugineum Ox=72664 Gn=Eutsa_V10024927Mg Pe=3 Sv=1	GO:0005982 starch metabolic process; GO:0016051 carbohydrate biosynthetic process; GO:0000271 polysaccharide biosynthetic process; GO:0044042 glucan metabolic process; GO:0044699 single-organism process; GO:0009058 biosynthetic process; GO:0006112 energy reserve metabolic process; GO:0044237 cellular metabolic process; GO:0044264 cellular polysaccharide metabolic process; GO:0071704 organic subst…	GO:0043226 organelle; GO:0043231 intracellular membrane-bounded organelle; GO:0043229 intracellular organelle; GO:0044464 cell part; GO:0005622 intracellular; GO:0005737 cytoplasm; GO:0044424 intracellular part; GO:0043227 membrane-bounded organelle; GO:0005623 cell; GO:0009536 plastid; GO:0044444 cytoplasmic part; GO:0009507 chloroplast;	GO:0008878 glucose-1-phosphate adenylyltransferase activity; GO:0005524 ATP binding; GO:1901265 nucleoside phosphate binding; GO:0001882 nucleoside binding; GO:0043167 ion binding; GO:0000166 nucleotide binding; GO:0070566 adenylyltransferase activity; GO:0097159 organic cyclic compound binding; GO:1901363 heterocyclic compound binding; GO:0032549 ribonucleoside binding; GO:0097367 carbohydrate d…	eus00520 Amino sugar and nucleotide sugar metabolism - Eutrema salsugineum; eus00500 Starch and sucrose metabolism - Eutrema salsugineum; eus01110 Biosynthesis of secondary metabolites - Eutrema salsugineum; eus01100 Metabolic pathways - Eutrema salsugineum;
EUTSA_v10010608mg	1.206	0.040359	Ataxin-3 Homolog [Raphanus Sativus]	GO:0070646 protein modification by small protein removal; GO:0044267 cellular protein metabolic process; GO:0070647 protein modification by small protein conjugation or removal; GO:0016579 protein deubiquitination; GO:0044238 primary metabolic process; GO:0044237 cellular metabolic process; GO:0071704 organic substance metabolic process; GO:0008152 metabolic process; GO:0044260 cellular macromole…		GO:0004843 thiol-dependent ubiquitin-specific protease activity; GO:0008233 peptidase activity; GO:0036459 thiol-dependent ubiquitinyl hydrolase activity; GO:0003824 catalytic activity; GO:0101005 ubiquitinyl hydrolase activity; GO:0070011 peptidase activity, acting on L-amino acid peptides; GO:0019783 ubiquitin-like protein-specific protease activity; GO:0008234 cysteine-type peptidase activity;…	eus04141 Protein processing in endoplasmic reticulum - Eutrema salsugineum;
EUTSA_v10014691mg	0.658	0.026885	Nad(P)H-Quinone Oxidoreductase Subunit N, Chloroplastic [Brassica Rapa]	GO:0044699 single-organism process; GO:0008152 metabolic process; GO:0055114 oxidation-reduction process; GO:0044710 single-organism metabolic process;	GO:0016020 membrane;	GO:0016651 oxidoreductase activity, acting on NAD(P)H; GO:0003824 catalytic activity; GO:0016655 oxidoreductase activity, acting on NAD(P)H, quinone or similar compound as acceptor; GO:0016491 oxidoreductase activity;
EUTSA_v10012677mg	1.345	0.0028177	Mitochondrial Bifunctional Diaminopelargonate Synthetase Species=Arabidopsis Lyrata Subsp. Lyrata Taxid=81972 Gene=Aralydraft_495856(Predicted) Os=Eutrema Salsugineum Ox=72664 Gn=Eutsa_V10012677Mg Pe=4 Sv=1			GO:0097159 organic cyclic compound binding; GO:1901363 heterocyclic compound binding; GO:0016769 transferase activity, transferring nitrogenous groups; GO:0003824 catalytic activity; GO:0005488 binding; GO:0043167 ion binding; GO:0043168 anion binding; GO:0008483 transaminase activity; GO:0016740 transferase activity; GO:0048037 cofactor binding; GO:0030170 pyridoxal phosphate binding;	eus00780 Biotin metabolism - Eutrema salsugineum; eus01100 Metabolic pathways - Eutrema salsugineum;
EUTSA_v10000635mg	1.417	0.0040427	Phenolic Glucoside Malonyltransferase 1-Like [Raphanus Sativus]			GO:0016746 transferase activity, transferring acyl groups; GO:0016747 transferase activity, transferring acyl groups other than amino-acyl groups; GO:0003824 catalytic activity; GO:0016740 transferase activity;
EUTSA_v10025194mg	0.739	0.0054002	Pentatricopeptide Repeat (Ppr) Superfamily Protein [Arabidopsis Thaliana]
EUTSA_v10025517mg	1.225	0.019598	Pantothenate Kinase [Arabidopsis Thaliana]
EUTSA_v10010606mg	1.395	0.015498	Methylesterase 10 [Raphanus Sativus]
EUTSA_v10010409mg	0.786	0.0079648	Branched-Chain-Amino-Acid Aminotransferase Os=Eutrema Salsugineum Ox=72664 Gn=Eutsa_V10010409Mg Pe=3 Sv=1	GO:0008652 cellular amino acid biosynthetic process; GO:0016053 organic acid biosynthetic process; GO:0044711 single-organism biosynthetic process; GO:0009082 branched-chain amino acid biosynthetic process; GO:0044281 small molecule metabolic process; GO:0044763 single-organism cellular process; GO:0006807 nitrogen compound metabolic process; GO:0044699 single-organism process; GO:0009058 biosynt…		GO:0052654 L-leucine transaminase activity; GO:0016769 transferase activity, transferring nitrogenous groups; GO:0004084 branched-chain-amino-acid transaminase activity; GO:0052656 L-isoleucine transaminase activity; GO:0008483 transaminase activity; GO:0003824 catalytic activity; GO:0016740 transferase activity; GO:0052655 L-valine transaminase activity;	eus01110 Biosynthesis of secondary metabolites - Eutrema salsugineum; eus04120 Ubiquitin mediated proteolysis - Eutrema salsugineum; eus01230 Biosynthesis of amino acids - Eutrema salsugineum; eus01210 2-Oxocarboxylic acid metabolism - Eutrema salsugineum; eus00770 Pantothenate and CoA biosynthesis - Eutrema salsugineum; eus00270 Cysteine and methionine metabolism - Eutrema salsugineum; eus01100 …
EUTSA_v10027630mg	1.273	0.0153642	Histone-Lysine N-Methyltransferase, H3 Lysine-79 Specific-Like [Camelina Sativa]
EUTSA_v10013244mg	1.23	0.0020634	Probable Bifunctional Methylthioribulose-1-Phosphate Dehydratase/Enolase-Phosphatase E1 Os=Eutrema Salsugineum Ox=72664 Gn=Eutsa_V10013244Mg Pe=3 Sv=1	GO:0046498 S-adenosylhomocysteine metabolic process; GO:0009116 nucleoside metabolic process; GO:0042278 purine nucleoside metabolic process; GO:0000097 sulfur amino acid biosynthetic process; GO:0016053 organic acid biosynthetic process; GO:0044699 single-organism process; GO:0009058 biosynthetic process; GO:0044237 cellular metabolic process; GO:0006796 phosphate-containing compound metabolic p…	GO:0044424 intracellular part; GO:0005623 cell; GO:0044464 cell part; GO:0005622 intracellular; GO:0005737 cytoplasm;	GO:0000287 magnesium ion binding; GO:0016791 phosphatase activity; GO:0043167 ion binding; GO:0016829 lyase activity; GO:0016836 hydro-lyase activity; GO:0016787 hydrolase activity; GO:0043715 2,3-diketo-5-methylthiopentyl-1-phosphate enolase activity; GO:0008270 zinc ion binding; GO:0016835 carbon-oxygen lyase activity; GO:0043716 2-hydroxy-3-keto-5-methylthiopentenyl-1-phosphate phosphatase act…	eus00270 Cysteine and methionine metabolism - Eutrema salsugineum; eus01100 Metabolic pathways - Eutrema salsugineum;
EUTSA_v10027724mg	1.403	0.0030632	Tld-Domain Containing Nucleolar Protein [Arabidopsis Thaliana]
EUTSA_v10026389mg	1.217	0.0199633	Mrna, Clone: Rtfl01-24-K05 Species=Eutrema Halophilum Taxid=98038(Predicted) Os=Eutrema Salsugineum Ox=72664 Gn=Eutsa_V10026389Mg Pe=4 Sv=1			GO:0097159 organic cyclic compound binding; GO:1901363 heterocyclic compound binding; GO:0020037 heme binding; GO:0046906 tetrapyrrole binding; GO:0019825 oxygen binding; GO:0005488 binding;
EUTSA_v10027760mg	1.315	0.023962	Putative Mitochondrial Saccharopine Dehydrogenase-Like Oxidoreductase (Fragment) Species=Noccaea Caerulescens Taxid=107243 Gene=Ga_Tr13562_C0_G1_I1_G.42861(Predicted) Os=Eutrema Salsugineum Ox=72664 Gn=Eutsa_V10027760Mg Pe=4 Sv=1	GO:0044699 single-organism process; GO:0008152 metabolic process; GO:0055114 oxidation-reduction process; GO:0044710 single-organism metabolic process;		GO:0003824 catalytic activity; GO:0016491 oxidoreductase activity;
EUTSA_v10024343mg	0.752	0.00180053	Transcriptional Corepressor Leunig [Brassica Rapa]			GO:0005515 protein binding; GO:0005488 binding;
EUTSA_v10024411mg	1.234	0.043145	G-Type Lectin S-Receptor-Like Serine/Threonine-Protein Kinase Sd2-5 Species=Noccaea Caerulescens Taxid=107243 Gene=Mp_Tr12320_C0_G1_I1_G.36138(Predicted) Os=Eutrema Salsugineum Ox=72664 Gn=Eutsa_V10024411Mg Pe=4 Sv=1	GO:0016310 phosphorylation; GO:0044267 cellular protein metabolic process; GO:0044238 primary metabolic process; GO:0044237 cellular metabolic process; GO:0006796 phosphate-containing compound metabolic process; GO:0071704 organic substance metabolic process; GO:0008152 metabolic process; GO:0006468 protein phosphorylation; GO:0006793 phosphorus metabolic process; GO:0044260 cellular macromolecul…	GO:0031224 intrinsic component of membrane; GO:0016020 membrane; GO:0016021 integral component of membrane; GO:0044425 membrane part;	GO:0005524 ATP binding; GO:1901265 nucleoside phosphate binding; GO:0016773 phosphotransferase activity, alcohol group as acceptor; GO:0001882 nucleoside binding; GO:0043167 ion binding; GO:0004672 protein kinase activity; GO:0000166 nucleotide binding; GO:0097159 organic cyclic compound binding; GO:1901363 heterocyclic compound binding; GO:0032549 ribonucleoside binding; GO:0097367 carbohydrate …
EUTSA_v10024908mg	0.64	2.0568e-05	Serine Hydroxymethyltransferase Os=Eutrema Salsugineum Ox=72664 Gn=Eutsa_V10024908Mg Pe=3 Sv=1	GO:0006725 cellular aromatic compound metabolic process; GO:0044699 single-organism process; GO:0006544 glycine metabolic process; GO:0035999 tetrahydrofolate interconversion; GO:0044237 cellular metabolic process; GO:0071704 organic substance metabolic process; GO:0008152 metabolic process; GO:0006520 cellular amino acid metabolic process; GO:0006575 cellular modified amino acid metabolic proces…		GO:0097159 organic cyclic compound binding; GO:1901363 heterocyclic compound binding; GO:0003824 catalytic activity; GO:0005488 binding; GO:0043167 ion binding; GO:0004372 glycine hydroxymethyltransferase activity; GO:0016741 transferase activity, transferring one-carbon groups; GO:0043168 anion binding; GO:0016742 hydroxymethyl-, formyl- and related transferase activity; GO:0048037 cofactor bind…	eus01110 Biosynthesis of secondary metabolites - Eutrema salsugineum; eus01230 Biosynthesis of amino acids - Eutrema salsugineum; eus00670 One carbon pool by folate - Eutrema salsugineum; eus00460 Cyanoamino acid metabolism - Eutrema salsugineum; eus00630 Glyoxylate and dicarboxylate metabolism - Eutrema salsugineum; eus01200 Carbon metabolism - Eutrema salsugineum; eus03018 RNA degradation - Eut…
EUTSA_v10011105mg	0.827	0.045382	Nadh Dehydrogenase Subunit K (Chloroplast) [Eutrema Botschantzevii]	GO:0044699 single-organism process; GO:0008152 metabolic process; GO:0055114 oxidation-reduction process; GO:0044710 single-organism metabolic process;		GO:0016651 oxidoreductase activity, acting on NAD(P)H; GO:0043167 ion binding; GO:0050136 NADH dehydrogenase (quinone) activity; GO:0051539 4 iron, 4 sulfur cluster binding; GO:0048037 cofactor binding; GO:0016655 oxidoreductase activity, acting on NAD(P)H, quinone or similar compound as acceptor; GO:0008137 NADH dehydrogenase (ubiquinone) activity; GO:0016491 oxidoreductase activity; GO:0003954 …	eus00190 Oxidative phosphorylation - Eutrema salsugineum; eus01100 Metabolic pathways - Eutrema salsugineum;
EUTSA_v10015015mg	0.718	0.040037	Protein Low Psii Accumulation 2, Chloroplastic-Like [Brassica Napus]
EUTSA_v10000294mg	1.266	0.0112574	Translocon-Associated Protein Subunit Alpha [Raphanus Sativus]		GO:0043229 intracellular organelle; GO:0016020 membrane; GO:0005783 endoplasmic reticulum; GO:0042175 nuclear outer membrane-endoplasmic reticulum membrane network; GO:0005737 cytoplasm; GO:0044446 intracellular organelle part; GO:0012505 endomembrane system; GO:0031224 intrinsic component of membrane; GO:0044424 intracellular part; GO:0005623 cell; GO:0016021 integral component of membrane; GO:0…		eus04141 Protein processing in endoplasmic reticulum - Eutrema salsugineum;
EUTSA_v10012591mg	1.599	0.0060794	Mrna, Clone: Rtfl01-09-M03 Species=Eutrema Halophilum Taxid=98038(Predicted) Os=Eutrema Salsugineum Ox=72664 Gn=Eutsa_V10012591Mg Pe=3 Sv=1	GO:0008152 metabolic process; GO:0019538 protein metabolic process; GO:0043170 macromolecule metabolic process; GO:0044238 primary metabolic process; GO:0071704 organic substance metabolic process;		GO:0005524 ATP binding; GO:1901265 nucleoside phosphate binding; GO:0001882 nucleoside binding; GO:0043167 ion binding; GO:0000166 nucleotide binding; GO:0097159 organic cyclic compound binding; GO:1901363 heterocyclic compound binding; GO:0032549 ribonucleoside binding; GO:0097367 carbohydrate derivative binding; GO:0032553 ribonucleotide binding; GO:0005488 binding; GO:0032550 purine ribonucleo…
EUTSA_v10024890mg	0.724	0.0041359	Threonine Synthase 1, Chloroplastic [Camelina Sativa]	GO:0044281 small molecule metabolic process; GO:0044763 single-organism cellular process; GO:0006807 nitrogen compound metabolic process; GO:0044699 single-organism process; GO:0044238 primary metabolic process; GO:0044237 cellular metabolic process; GO:0071704 organic substance metabolic process; GO:0008152 metabolic process; GO:0006520 cellular amino acid metabolic process; GO:0044710 single-or…		GO:0097159 organic cyclic compound binding; GO:1901363 heterocyclic compound binding; GO:0005488 binding; GO:0043167 ion binding; GO:0043168 anion binding; GO:0048037 cofactor binding; GO:0030170 pyridoxal phosphate binding;	eus01110 Biosynthesis of secondary metabolites - Eutrema salsugineum; eus01230 Biosynthesis of amino acids - Eutrema salsugineum; eus00750 Vitamin B6 metabolism - Eutrema salsugineum; eus03018 RNA degradation - Eutrema salsugineum; eus01100 Metabolic pathways - Eutrema salsugineum;
EUTSA_v10027375mg	1.433	0.0021352	Venom Phosphodiesterase 2-Like [Brassica Rapa]	GO:0008152 metabolic process;		GO:0003824 catalytic activity;
EUTSA_v10013888mg	0.665	0.00039768	Pyruvate Dehydrogenase E1 Component Subunit Beta Os=Eutrema Salsugineum Ox=72664 Gn=Eutsa_V10013888Mg Pe=4 Sv=1	GO:0051188 cofactor biosynthetic process; GO:0044699 single-organism process; GO:0009058 biosynthetic process; GO:0044237 cellular metabolic process; GO:0035384 thioester biosynthetic process; GO:0044272 sulfur compound biosynthetic process; GO:0071704 organic substance metabolic process; GO:0006085 acetyl-CoA biosynthetic process; GO:0006090 pyruvate metabolic process; GO:0008152 metabolic proce…		GO:0004738 pyruvate dehydrogenase activity; GO:0004739 pyruvate dehydrogenase (acetyl-transferring) activity; GO:0003824 catalytic activity; GO:0016624 oxidoreductase activity, acting on the aldehyde or oxo group of donors, disulfide as acceptor; GO:0016491 oxidoreductase activity; GO:0016903 oxidoreductase activity, acting on the aldehyde or oxo group of donors;	eus01110 Biosynthesis of secondary metabolites - Eutrema salsugineum; eus00020 Citrate cycle (TCA cycle) - Eutrema salsugineum; eus00620 Pyruvate metabolism - Eutrema salsugineum; eus01200 Carbon metabolism - Eutrema salsugineum; eus00010 Glycolysis / Gluconeogenesis - Eutrema salsugineum; eus01100 Metabolic pathways - Eutrema salsugineum;
EUTSA_v10019976mg	1.238	0.04898	Elongation Factor Tu Family Protein [Arabidopsis Lyrata Subsp. Lyrata]			GO:1901265 nucleoside phosphate binding; GO:0001882 nucleoside binding; GO:0043167 ion binding; GO:0016817 hydrolase activity, acting on acid anhydrides; GO:0016787 hydrolase activity; GO:0000166 nucleotide binding; GO:0017111 nucleoside-triphosphatase activity; GO:0097159 organic cyclic compound binding; GO:1901363 heterocyclic compound binding; GO:0032549 ribonucleoside binding; GO:0097367 carb…	eus03008 Ribosome biogenesis in eukaryotes - Eutrema salsugineum;
EUTSA_v10024735mg	0.752	0.047302	Trichohyalin-Like Protein (Duf3444) [Arabidopsis Thaliana]
EUTSA_v10021123mg	1.753	0.0192025	Peroxidase Os=Eutrema Salsugineum Ox=72664 Gn=Eutsa_V10021123Mg Pe=3 Sv=1	GO:0006950 response to stress; GO:0055114 oxidation-reduction process; GO:0009636 response to toxic substance; GO:0044699 single-organism process; GO:0050896 response to stimulus; GO:0044237 cellular metabolic process; GO:0008152 metabolic process; GO:0042221 response to chemical; GO:1990748 cellular detoxification; GO:0042743 hydrogen peroxide metabolic process; GO:0072593 reactive oxygen specie…	GO:0005576 extracellular region;	GO:0097159 organic cyclic compound binding; GO:1901363 heterocyclic compound binding; GO:0020037 heme binding; GO:0003824 catalytic activity; GO:0005488 binding; GO:0043167 ion binding; GO:0016209 antioxidant activity; GO:0043169 cation binding; GO:0046872 metal ion binding; GO:0004601 peroxidase activity; GO:0046906 tetrapyrrole binding; GO:0016491 oxidoreductase activity; GO:0016684 oxidoreduct…	eus01110 Biosynthesis of secondary metabolites - Eutrema salsugineum; eus00940 Phenylpropanoid biosynthesis - Eutrema salsugineum; eus01100 Metabolic pathways - Eutrema salsugineum;
EUTSA_v10021639mg	0.632	0.028641	Bnaa05G20390D Protein Species=Brassica Napus Taxid=3708 Gene=Bnaa05G20390D(Predicted) Os=Eutrema Salsugineum Ox=72664 Gn=Eutsa_V10021639Mg Pe=4 Sv=1
EUTSA_v10020870mg	0.729	0.039482	Aspartate Carbamoyltransferase, Chloroplastic-Like [Camelina Sativa]	GO:0006725 cellular aromatic compound metabolic process; GO:0044699 single-organism process; GO:0009058 biosynthetic process; GO:1901566 organonitrogen compound biosynthetic process; GO:0044237 cellular metabolic process; GO:0071704 organic substance metabolic process; GO:0072528 pyrimidine-containing compound biosynthetic process; GO:0008152 metabolic process; GO:0006520 cellular amino acid meta…		GO:0016743 carboxyl- or carbamoyltransferase activity; GO:0016597 amino acid binding; GO:0031406 carboxylic acid binding; GO:0004070 aspartate carbamoyltransferase activity; GO:0003824 catalytic activity; GO:0005488 binding; GO:0043167 ion binding; GO:0043177 organic acid binding; GO:0016741 transferase activity, transferring one-carbon groups; GO:0043168 anion binding; GO:0016740 transferase act…	eus00240 Pyrimidine metabolism - Eutrema salsugineum; eus01100 Metabolic pathways - Eutrema salsugineum;
EUTSA_v10006345mg	0.49	0.0060577	40S Ribosomal Protein S27 Os=Eutrema Salsugineum Ox=72664 Gn=Eutsa_V10006345Mg Pe=3 Sv=1	GO:0006518 peptide metabolic process; GO:0043043 peptide biosynthetic process; GO:0044267 cellular protein metabolic process; GO:0006807 nitrogen compound metabolic process; GO:0009058 biosynthetic process; GO:0043603 cellular amide metabolic process; GO:0044238 primary metabolic process; GO:1901566 organonitrogen compound biosynthetic process; GO:1901576 organic substance biosynthetic process; G…	GO:0005840 ribosome; GO:0043226 organelle; GO:0043229 intracellular organelle; GO:0043232 intracellular non-membrane-bounded organelle; GO:0044464 cell part; GO:0005622 intracellular; GO:0005737 cytoplasm; GO:0032991 macromolecular complex; GO:0044424 intracellular part; GO:1990904 ribonucleoprotein complex; GO:0005623 cell; GO:0030529 intracellular ribonucleoprotein complex; GO:0044444 cytoplasm…	GO:0046872 metal ion binding; GO:0043169 cation binding; GO:0003735 structural constituent of ribosome; GO:0005198 structural molecule activity; GO:0005488 binding; GO:0043167 ion binding;	eus03010 Ribosome - Eutrema salsugineum;
EUTSA_v10025730mg	0.789	0.0102014	Sumo-Activating Enzyme Subunit 1A Species=Arabidopsis Thaliana Taxid=3702 Gene=Sae1A(Predicted) Os=Eutrema Salsugineum Ox=72664 Gn=Eutsa_V10025730Mg Pe=4 Sv=1			GO:0008641 small protein activating enzyme activity; GO:0016877 ligase activity, forming carbon-sulfur bonds; GO:0003824 catalytic activity; GO:0016874 ligase activity;	eus04120 Ubiquitin mediated proteolysis - Eutrema salsugineum;
EUTSA_v10026215mg	0.406	0.00022467	Protein Lurp-One-Related 15-Like [Brassica Napus]
EUTSA_v10020595mg	2.068	0.032863	Phosphoethanolamine N-Methyltransferase 1 [Brassica Napus]	GO:0046470 phosphatidylcholine metabolic process; GO:0046486 glycerolipid metabolic process; GO:0008654 phospholipid biosynthetic process; GO:0097164 ammonium ion metabolic process; GO:0044699 single-organism process; GO:0044255 cellular lipid metabolic process; GO:0009058 biosynthetic process; GO:1901566 organonitrogen compound biosynthetic process; GO:0044237 cellular metabolic process; GO:0006…		GO:0008757 S-adenosylmethionine-dependent methyltransferase activity; GO:0008168 methyltransferase activity; GO:0003824 catalytic activity; GO:0000234 phosphoethanolamine N-methyltransferase activity; GO:0016741 transferase activity, transferring one-carbon groups; GO:0008170 N-methyltransferase activity; GO:0016740 transferase activity;	eus00564 Glycerophospholipid metabolism - Eutrema salsugineum;
EUTSA_v10025296mg	1.477	0.002476	Cystine Lyase Cori3-Like [Brassica Napus]	GO:0044281 small molecule metabolic process; GO:0044763 single-organism cellular process; GO:0006807 nitrogen compound metabolic process; GO:0044699 single-organism process; GO:0009058 biosynthetic process; GO:0044238 primary metabolic process; GO:0044237 cellular metabolic process; GO:0071704 organic substance metabolic process; GO:0008152 metabolic process; GO:0006520 cellular amino acid metabo…		GO:0097159 organic cyclic compound binding; GO:1901363 heterocyclic compound binding; GO:0016769 transferase activity, transferring nitrogenous groups; GO:0003824 catalytic activity; GO:0005488 binding; GO:0043167 ion binding; GO:0043168 anion binding; GO:0008483 transaminase activity; GO:0016740 transferase activity; GO:0048037 cofactor binding; GO:0030170 pyridoxal phosphate binding;	eus00270 Cysteine and methionine metabolism - Eutrema salsugineum; eus01100 Metabolic pathways - Eutrema salsugineum;
EUTSA_v10024598mg	0.819	0.015843	Bnaa03G45860D Protein Species=Brassica Napus Taxid=3708 Gene=Bnaa03G45860D(Predicted) Os=Eutrema Salsugineum Ox=72664 Gn=Eutsa_V10024598Mg Pe=4 Sv=1	GO:0016310 phosphorylation; GO:0044267 cellular protein metabolic process; GO:0044238 primary metabolic process; GO:0044237 cellular metabolic process; GO:0006796 phosphate-containing compound metabolic process; GO:0071704 organic substance metabolic process; GO:0008152 metabolic process; GO:0006468 protein phosphorylation; GO:0006793 phosphorus metabolic process; GO:0044260 cellular macromolecul…	GO:0031224 intrinsic component of membrane; GO:0016020 membrane; GO:0016021 integral component of membrane; GO:0044425 membrane part;	GO:0005524 ATP binding; GO:1901265 nucleoside phosphate binding; GO:0016773 phosphotransferase activity, alcohol group as acceptor; GO:0001882 nucleoside binding; GO:0043167 ion binding; GO:0004672 protein kinase activity; GO:0000166 nucleotide binding; GO:0097159 organic cyclic compound binding; GO:1901363 heterocyclic compound binding; GO:0032549 ribonucleoside binding; GO:0097367 carbohydrate …
EUTSA_v10027618mg	1.637	0.0154434	Nuclear Pore Complex Protein Gp210 Isoform X1 [Brassica Oleracea Var. Oleracea]		GO:0031224 intrinsic component of membrane; GO:0016020 membrane; GO:0016021 integral component of membrane; GO:0044425 membrane part;		eus03013 RNA transport - Eutrema salsugineum;
EUTSA_v10006018mg	1.758	0.00157975	Mrna, Clone: Rtfl01-04-A20 Species=Eutrema Halophilum Taxid=98038(Predicted) Os=Eutrema Salsugineum Ox=72664 Gn=Eutsa_V10006018Mg Pe=4 Sv=1	GO:0009058 biosynthetic process; GO:0008152 metabolic process;	GO:0031224 intrinsic component of membrane; GO:0016020 membrane; GO:0016021 integral component of membrane; GO:0044425 membrane part;	GO:0016844 strictosidine synthase activity; GO:0016829 lyase activity; GO:0016840 carbon-nitrogen lyase activity; GO:0016843 amine-lyase activity; GO:0003824 catalytic activity;
EUTSA_v10026223mg	0.62	0.0020955	Tyrosine Sulfotransferase-Like Protein [Arabidopsis Thaliana]
EUTSA_v10022443mg	0.685	0.00192122	Post-Illumination Chlorophyll Fluorescence Increase [Arabidopsis Thaliana]
EUTSA_v10027944mg	0.549	0.0104773	40S Ribosomal Protein S9-2 [Camelina Sativa]	GO:0006518 peptide metabolic process; GO:0043043 peptide biosynthetic process; GO:0044267 cellular protein metabolic process; GO:0006807 nitrogen compound metabolic process; GO:0009058 biosynthetic process; GO:0043603 cellular amide metabolic process; GO:0044238 primary metabolic process; GO:1901566 organonitrogen compound biosynthetic process; GO:1901576 organic substance biosynthetic process; G…	GO:0005840 ribosome; GO:0043229 intracellular organelle; GO:0043232 intracellular non-membrane-bounded organelle; GO:0015935 small ribosomal subunit; GO:0044446 intracellular organelle part; GO:0005737 cytoplasm; GO:0032991 macromolecular complex; GO:0044424 intracellular part; GO:0005623 cell; GO:0044422 organelle part; GO:0043228 non-membrane-bounded organelle; GO:0043226 organelle; GO:0044391 …	GO:0097159 organic cyclic compound binding; GO:1901363 heterocyclic compound binding; GO:0003723 RNA binding; GO:0005488 binding; GO:0003676 nucleic acid binding; GO:0005198 structural molecule activity; GO:0003735 structural constituent of ribosome; GO:0019843 rRNA binding;	eus03010 Ribosome - Eutrema salsugineum;
EUTSA_v10027346mg	0.477	0.00042394	Glutathione S-Transferase Family Protein [Arabidopsis Thaliana]			GO:0005515 protein binding; GO:0005488 binding;
EUTSA_v10025529mg	0.614	0.0041794	Gdsl Esterase/Lipase At4G18970 [Brassica Napus]			GO:0016787 hydrolase activity; GO:0003824 catalytic activity; GO:0016788 hydrolase activity, acting on ester bonds;
EUTSA_v10021169mg	1.802	0.0057997	Ribosome Production Factor 2 Homolog [Raphanus Sativus]
EUTSA_v10021132mg	1.735	0.0144786	Polygalacturonase Inhibitor 1-Like [Camelina Sativa]
EUTSA_v10014925mg	0.643	0.0155791	40S Ribosomal Protein S14-3 [Tarenaya Hassleriana]	GO:0006518 peptide metabolic process; GO:0043043 peptide biosynthetic process; GO:0044267 cellular protein metabolic process; GO:0006807 nitrogen compound metabolic process; GO:0009058 biosynthetic process; GO:0043603 cellular amide metabolic process; GO:0044238 primary metabolic process; GO:1901566 organonitrogen compound biosynthetic process; GO:1901576 organic substance biosynthetic process; G…	GO:0005840 ribosome; GO:0043226 organelle; GO:0043229 intracellular organelle; GO:0043232 intracellular non-membrane-bounded organelle; GO:0044464 cell part; GO:0005622 intracellular; GO:0005737 cytoplasm; GO:0032991 macromolecular complex; GO:0044424 intracellular part; GO:1990904 ribonucleoprotein complex; GO:0005623 cell; GO:0030529 intracellular ribonucleoprotein complex; GO:0044444 cytoplasm…	GO:0003735 structural constituent of ribosome; GO:0005198 structural molecule activity;	eus03010 Ribosome - Eutrema salsugineum;
EUTSA_v10026076mg	2.037	0.0023388	Expansin-Like B1 [Arabidopsis Thaliana]	GO:0019953 sexual reproduction; GO:0000003 reproduction; GO:0022414 reproductive process; GO:0051704 multi-organism process; GO:0044703 multi-organism reproductive process;	GO:0005576 extracellular region;
EUTSA_v10024562mg	0.499	0.00043547	Pentatricopeptide Repeat-Containing Protein, Chloroplastic Species=Noccaea Caerulescens Taxid=107243 Gene=Lc_Tr1551_C5_G1_I1_G.5316(Predicted) Os=Eutrema Salsugineum Ox=72664 Gn=Eutsa_V10024562Mg Pe=4 Sv=1			GO:0005515 protein binding; GO:0005488 binding;
EUTSA_v10026185mg	1.478	0.0176602	Probable Acylpyruvase Fahd1, Mitochondrial Species=Arabidopsis Thaliana Taxid=3702 Gene=Fahd1(Predicted) Os=Eutrema Salsugineum Ox=72664 Gn=Eutsa_V10026185Mg Pe=4 Sv=1	GO:0008152 metabolic process;		GO:0003824 catalytic activity;	eus00350 Tyrosine metabolism - Eutrema salsugineum; eus01100 Metabolic pathways - Eutrema salsugineum;
EUTSA_v10020743mg	1.952	0.0115582	Serine Carboxypeptidase-Like 7 Isoform X1 [Brassica Oleracea Var. Oleracea]	GO:0006508 proteolysis; GO:0008152 metabolic process; GO:0043170 macromolecule metabolic process; GO:0019538 protein metabolic process; GO:0044238 primary metabolic process; GO:0071704 organic substance metabolic process;		GO:0004180 carboxypeptidase activity; GO:0008233 peptidase activity; GO:0008238 exopeptidase activity; GO:0003824 catalytic activity; GO:0017171 serine hydrolase activity; GO:0008236 serine-type peptidase activity; GO:0070011 peptidase activity, acting on L-amino acid peptides; GO:0016787 hydrolase activity; GO:0004185 serine-type carboxypeptidase activity; GO:0070008 serine-type exopeptidase act…
EUTSA_v10020803mg	0.795	0.0078759	O-Fucosyltransferase Family Protein [Arabidopsis Thaliana]		GO:0031224 intrinsic component of membrane; GO:0016020 membrane; GO:0016021 integral component of membrane; GO:0044425 membrane part;
EUTSA_v10021381mg	3.833	0.00051792	Ascorbate Peroxidase 2 [Arabidopsis Thaliana]	GO:0008152 metabolic process; GO:1990748 cellular detoxification; GO:0042221 response to chemical; GO:0006950 response to stress; GO:0055114 oxidation-reduction process; GO:0044710 single-organism metabolic process; GO:0009636 response to toxic substance; GO:0006979 response to oxidative stress; GO:0044699 single-organism process; GO:0098869 cellular oxidant detoxification; GO:0050896 response to…		GO:0097159 organic cyclic compound binding; GO:1901363 heterocyclic compound binding; GO:0020037 heme binding; GO:0003824 catalytic activity; GO:0005488 binding; GO:0016209 antioxidant activity; GO:0004601 peroxidase activity; GO:0046906 tetrapyrrole binding; GO:0016491 oxidoreductase activity; GO:0016684 oxidoreductase activity, acting on peroxide as acceptor;	eus00480 Glutathione metabolism - Eutrema salsugineum; eus00053 Ascorbate and aldarate metabolism - Eutrema salsugineum; eus01100 Metabolic pathways - Eutrema salsugineum;
EUTSA_v10020258mg	1.299	0.0071783	Low Quality Protein: Heat Shock 70 Kda Protein 3-Like [Brassica Oleracea Var. Oleracea]			GO:0005524 ATP binding; GO:1901265 nucleoside phosphate binding; GO:0001882 nucleoside binding; GO:0043167 ion binding; GO:0000166 nucleotide binding; GO:0097159 organic cyclic compound binding; GO:1901363 heterocyclic compound binding; GO:0032549 ribonucleoside binding; GO:0097367 carbohydrate derivative binding; GO:0032553 ribonucleotide binding; GO:0005488 binding; GO:0032550 purine ribonucleo…	eus04141 Protein processing in endoplasmic reticulum - Eutrema salsugineum; eus04144 Endocytosis - Eutrema salsugineum; eus03040 Spliceosome - Eutrema salsugineum;
EUTSA_v10020418mg	1.226	0.0066585	Mrna, Clone: Rtfl01-05-E03 Species=Eutrema Halophilum Taxid=98038(Predicted) Os=Eutrema Salsugineum Ox=72664 Gn=Eutsa_V10020418Mg Pe=4 Sv=1	GO:0046365 monosaccharide catabolic process; GO:0044724 single-organism carbohydrate catabolic process; GO:0044712 single-organism catabolic process; GO:0044281 small molecule metabolic process; GO:0044699 single-organism process; GO:0044282 small molecule catabolic process; GO:0005975 carbohydrate metabolic process; GO:0044238 primary metabolic process; GO:0071704 organic substance metabolic pro…	GO:0044424 intracellular part; GO:0005623 cell; GO:0044464 cell part; GO:0005622 intracellular; GO:0005737 cytoplasm;	GO:0016853 isomerase activity; GO:0046914 transition metal ion binding; GO:0003824 catalytic activity; GO:0005488 binding; GO:0016868 intramolecular transferase activity, phosphotransferases; GO:0043167 ion binding; GO:0043169 cation binding; GO:0046872 metal ion binding; GO:0004619 phosphoglycerate mutase activity; GO:0016866 intramolecular transferase activity; GO:0030145 manganese ion binding;	eus01110 Biosynthesis of secondary metabolites - Eutrema salsugineum; eus01230 Biosynthesis of amino acids - Eutrema salsugineum; eus01200 Carbon metabolism - Eutrema salsugineum; eus03018 RNA degradation - Eutrema salsugineum; eus00010 Glycolysis / Gluconeogenesis - Eutrema salsugineum; eus01100 Metabolic pathways - Eutrema salsugineum;
EUTSA_v10010829mg	1.61	0.04654	Non-Specific Lipid-Transfer Protein Os=Eutrema Salsugineum Ox=72664 Gn=Eutsa_V10010829Mg Pe=3 Sv=1	GO:0006810 transport; GO:0006869 lipid transport; GO:1902578 single-organism localization; GO:0044699 single-organism process; GO:0010876 lipid localization; GO:0071702 organic substance transport; GO:0033036 macromolecule localization; GO:0051179 localization; GO:0044765 single-organism transport; GO:0051234 establishment of localization;		GO:0008289 lipid binding; GO:0005488 binding;
EUTSA_v10020906mg	0.753	0.00156406	Actin-2 [Brassica Napus]			GO:0005524 ATP binding; GO:1901265 nucleoside phosphate binding; GO:0001882 nucleoside binding; GO:0043167 ion binding; GO:0000166 nucleotide binding; GO:0097159 organic cyclic compound binding; GO:1901363 heterocyclic compound binding; GO:0032549 ribonucleoside binding; GO:0097367 carbohydrate derivative binding; GO:0032553 ribonucleotide binding; GO:0005488 binding; GO:0032550 purine ribonucleo…
EUTSA_v10024795mg	0.811	0.011818	15-Cis-Phytoene Desaturase, Chloroplastic/Chromoplastic [Camelina Sativa]	GO:0016116 carotenoid metabolic process; GO:0046148 pigment biosynthetic process; GO:0006720 isoprenoid metabolic process; GO:0044711 single-organism biosynthetic process; GO:0042440 pigment metabolic process; GO:0055114 oxidation-reduction process; GO:0044763 single-organism cellular process; GO:0044699 single-organism process; GO:0044255 cellular lipid metabolic process; GO:0009058 biosynthetic…		GO:0016705 oxidoreductase activity, acting on paired donors, with incorporation or reduction of molecular oxygen; GO:0003824 catalytic activity; GO:0016491 oxidoreductase activity;	eus01110 Biosynthesis of secondary metabolites - Eutrema salsugineum; eus00906 Carotenoid biosynthesis - Eutrema salsugineum; eus01100 Metabolic pathways - Eutrema salsugineum;
EUTSA_v10019967mg	1.23	0.0146584	Chromatin-Remodeling Complex Atpase Species=Eutrema Salsugineum Taxid=72664 Gene=Eutsa_V10019967Mg(Predicted) Os=Eutrema Salsugineum Ox=72664 Gn=Eutsa_V10019967Mg Pe=4 Sv=1	GO:0016043 cellular component organization; GO:0006338 chromatin remodeling; GO:0051276 chromosome organization; GO:0006996 organelle organization; GO:0006325 chromatin organization; GO:0043044 ATP-dependent chromatin remodeling; GO:0009987 cellular process; GO:0071840 cellular component organization or biogenesis;	GO:0043226 organelle; GO:0043231 intracellular membrane-bounded organelle; GO:0043229 intracellular organelle; GO:0005634 nucleus; GO:0044464 cell part; GO:0005622 intracellular; GO:0044424 intracellular part; GO:0043227 membrane-bounded organelle; GO:0005623 cell;	GO:0003677 DNA binding; GO:0005524 ATP binding; GO:1901265 nucleoside phosphate binding; GO:0044877 macromolecular complex binding; GO:0001882 nucleoside binding; GO:0043167 ion binding; GO:0016817 hydrolase activity, acting on acid anhydrides; GO:0016787 hydrolase activity; GO:0003682 chromatin binding; GO:0000166 nucleotide binding; GO:1901363 heterocyclic compound binding; GO:0097159 organic c…
EUTSA_v10010687mg	0.8	0.036701	Phosphoglycerate Mutase-Like Protein 4 [Camelina Sativa]	GO:0008152 metabolic process;		GO:0003824 catalytic activity;	eus01110 Biosynthesis of secondary metabolites - Eutrema salsugineum; eus01230 Biosynthesis of amino acids - Eutrema salsugineum; eus01200 Carbon metabolism - Eutrema salsugineum; eus03018 RNA degradation - Eutrema salsugineum; eus00010 Glycolysis / Gluconeogenesis - Eutrema salsugineum; eus01100 Metabolic pathways - Eutrema salsugineum;
EUTSA_v10021128mg	0.487	0.0106953	Guanine Nucleotide-Binding Family Protein [Arabidopsis Lyrata Subsp. Lyrata]			GO:0005515 protein binding; GO:0005488 binding;
EUTSA_v10021260mg	8.359	0.000180357	Bnaanng35040D Protein Species=Brassica Napus Taxid=3708 Gene=Bnaanng35040D(Predicted) Os=Eutrema Salsugineum Ox=72664 Gn=Eutsa_V10021260Mg Pe=4 Sv=1
EUTSA_v10020638mg	1.919	0.0025356	Carboxypeptidase Os=Eutrema Salsugineum Ox=72664 Gn=Eutsa_V10020638Mg Pe=3 Sv=1	GO:0006508 proteolysis; GO:0008152 metabolic process; GO:0043170 macromolecule metabolic process; GO:0019538 protein metabolic process; GO:0044238 primary metabolic process; GO:0071704 organic substance metabolic process;		GO:0004180 carboxypeptidase activity; GO:0008233 peptidase activity; GO:0008238 exopeptidase activity; GO:0017171 serine hydrolase activity; GO:0003824 catalytic activity; GO:0008236 serine-type peptidase activity; GO:0070011 peptidase activity, acting on L-amino acid peptides; GO:0004185 serine-type carboxypeptidase activity; GO:0016787 hydrolase activity; GO:0070008 serine-type exopeptidase act…
EUTSA_v10020798mg	0.787	0.038782	Regulatory Particle Triple-A 5A [Arabidopsis Lyrata Subsp. Lyrata]	GO:1901575 organic substance catabolic process; GO:0008152 metabolic process; GO:0030163 protein catabolic process; GO:0009057 macromolecule catabolic process; GO:0043170 macromolecule metabolic process; GO:0019538 protein metabolic process; GO:0044238 primary metabolic process; GO:0009056 catabolic process; GO:0071704 organic substance metabolic process;	GO:0044424 intracellular part; GO:0005623 cell; GO:0044464 cell part; GO:0005622 intracellular; GO:0005737 cytoplasm;	GO:0005524 ATP binding; GO:1901265 nucleoside phosphate binding; GO:0001882 nucleoside binding; GO:0043167 ion binding; GO:0016787 hydrolase activity; GO:0000166 nucleotide binding; GO:0097159 organic cyclic compound binding; GO:1901363 heterocyclic compound binding; GO:0032549 ribonucleoside binding; GO:0097367 carbohydrate derivative binding; GO:0003824 catalytic activity; GO:0032553 ribonucleo…	eus03050 Proteasome - Eutrema salsugineum;
EUTSA_v10010105mg	0.725	0.040018	Chaperone Protein Clpc2, Chloroplastic [Brassica Rapa]	GO:0008152 metabolic process; GO:0019538 protein metabolic process; GO:0043170 macromolecule metabolic process; GO:0044238 primary metabolic process; GO:0071704 organic substance metabolic process;		GO:0005524 ATP binding; GO:1901265 nucleoside phosphate binding; GO:0001882 nucleoside binding; GO:0043167 ion binding; GO:0005515 protein binding; GO:0000166 nucleotide binding; GO:0097159 organic cyclic compound binding; GO:1901363 heterocyclic compound binding; GO:0032549 ribonucleoside binding; GO:0097367 carbohydrate derivative binding; GO:0032553 ribonucleotide binding; GO:0005488 binding; …
EUTSA_v10010812mg	0.695	0.0134617	Bundle-Sheath Defective Protein 2 Family [Arabidopsis Lyrata Subsp. Lyrata]			GO:0005515 protein binding; GO:0051082 unfolded protein binding; GO:0031072 heat shock protein binding; GO:0005488 binding;
EUTSA_v10020515mg	1.322	0.020499	Arm Repeat Superfamily Protein [Arabidopsis Thaliana]	GO:0044085 cellular component biogenesis; GO:0043248 proteasome assembly; GO:0016043 cellular component organization; GO:0034622 cellular macromolecular complex assembly; GO:0071822 protein complex subunit organization; GO:0022607 cellular component assembly; GO:0065003 macromolecular complex assembly; GO:0070271 protein complex biogenesis; GO:0009987 cellular process; GO:0006461 protein complex …		GO:0005488 binding;
EUTSA_v10021680mg	1.723	0.0066595	Adenine Nucleotide Alpha Hydrolases-Like Superfamily Protein [Arabidopsis Thaliana]	GO:0006950 response to stress; GO:0050896 response to stimulus;
EUTSA_v10021507mg	0.826	0.0096026	Glutathione S-Transferase F11 [Raphanus Sativus]			GO:0005515 protein binding; GO:0005488 binding;	eus00480 Glutathione metabolism - Eutrema salsugineum; eus01100 Metabolic pathways - Eutrema salsugineum;
EUTSA_v10020982mg	0.732	0.0029018	Peroxisomal (S)-2-Hydroxy-Acid Oxidase Glo2 [Brassica Napus]	GO:0044699 single-organism process; GO:0008152 metabolic process; GO:0055114 oxidation-reduction process; GO:0044710 single-organism metabolic process;		GO:0097159 organic cyclic compound binding; GO:1901363 heterocyclic compound binding; GO:0097367 carbohydrate derivative binding; GO:1901265 nucleoside phosphate binding; GO:0003824 catalytic activity; GO:0032553 ribonucleotide binding; GO:0005488 binding; GO:0043167 ion binding; GO:0043168 anion binding; GO:0000166 nucleotide binding; GO:0010181 FMN binding; GO:0048037 cofactor binding; GO:00164…	eus01110 Biosynthesis of secondary metabolites - Eutrema salsugineum; eus04146 Peroxisome - Eutrema salsugineum; eus00630 Glyoxylate and dicarboxylate metabolism - Eutrema salsugineum; eus01200 Carbon metabolism - Eutrema salsugineum; eus01100 Metabolic pathways - Eutrema salsugineum;
EUTSA_v10020898mg	1.31	0.0174619	Gdsl Esterase/Lipase Esm1-Like [Brassica Napus]			GO:0016787 hydrolase activity; GO:0003824 catalytic activity; GO:0016788 hydrolase activity, acting on ester bonds;
EUTSA_v10020056mg	0.686	0.0042577	Beta-Galactosidase Os=Eutrema Salsugineum Ox=72664 Gn=Eutsa_V10020056Mg Pe=3 Sv=1	GO:0008152 metabolic process; GO:0005975 carbohydrate metabolic process; GO:0044238 primary metabolic process; GO:0071704 organic substance metabolic process;		GO:0015925 galactosidase activity; GO:0003824 catalytic activity; GO:0005488 binding; GO:0016798 hydrolase activity, acting on glycosyl bonds; GO:0004553 hydrolase activity, hydrolyzing O-glycosyl compounds; GO:0030246 carbohydrate binding; GO:0016787 hydrolase activity; GO:0004565 beta-galactosidase activity;
EUTSA_v10000134mg	2.648	0.023157	Mrna, Clone: Rtfl01-02-F20 Species=Eutrema Halophilum Taxid=98038(Predicted) Os=Eutrema Salsugineum Ox=72664 Gn=Eutsa_V10000134Mg Pe=4 Sv=1	GO:0016051 carbohydrate biosynthetic process; GO:1901615 organic hydroxy compound metabolic process; GO:0006066 alcohol metabolic process; GO:0006020 inositol metabolic process; GO:0008654 phospholipid biosynthetic process; GO:0006021 inositol biosynthetic process; GO:0044699 single-organism process; GO:0044255 cellular lipid metabolic process; GO:0009058 biosynthetic process; GO:0044237 cellular…		GO:0016872 intramolecular lyase activity; GO:0004512 inositol-3-phosphate synthase activity; GO:0016853 isomerase activity; GO:0003824 catalytic activity;	eus00562 Inositol phosphate metabolism - Eutrema salsugineum; eus01100 Metabolic pathways - Eutrema salsugineum;
EUTSA_v10020257mg	1.993	0.008318	Probable Mediator Of Rna Polymerase Ii Transcription Subunit 37C [Brassica Rapa]			GO:0005524 ATP binding; GO:1901265 nucleoside phosphate binding; GO:0001882 nucleoside binding; GO:0043167 ion binding; GO:0000166 nucleotide binding; GO:0097159 organic cyclic compound binding; GO:1901363 heterocyclic compound binding; GO:0032549 ribonucleoside binding; GO:0097367 carbohydrate derivative binding; GO:0032553 ribonucleotide binding; GO:0005488 binding; GO:0032550 purine ribonucleo…	eus04141 Protein processing in endoplasmic reticulum - Eutrema salsugineum; eus04144 Endocytosis - Eutrema salsugineum; eus03040 Spliceosome - Eutrema salsugineum;
EUTSA_v10020950mg	0.802	0.0184368	Actin-11 [Brassica Rapa]			GO:0005524 ATP binding; GO:1901265 nucleoside phosphate binding; GO:0001882 nucleoside binding; GO:0043167 ion binding; GO:0000166 nucleotide binding; GO:0097159 organic cyclic compound binding; GO:1901363 heterocyclic compound binding; GO:0032549 ribonucleoside binding; GO:0097367 carbohydrate derivative binding; GO:0032553 ribonucleotide binding; GO:0005488 binding; GO:0032550 purine ribonucleo…
EUTSA_v10002091mg	0.772	0.025679	---
EUTSA_v100004070mg	0.526	0.0146975	Ribosomal Protein S11-Beta [Arabidopsis Lyrata Subsp. Lyrata]	GO:0006518 peptide metabolic process; GO:0043043 peptide biosynthetic process; GO:0044267 cellular protein metabolic process; GO:0006807 nitrogen compound metabolic process; GO:0009058 biosynthetic process; GO:0043603 cellular amide metabolic process; GO:0044238 primary metabolic process; GO:1901566 organonitrogen compound biosynthetic process; GO:1901576 organic substance biosynthetic process; G…	GO:0005840 ribosome; GO:0043226 organelle; GO:0043229 intracellular organelle; GO:0043232 intracellular non-membrane-bounded organelle; GO:0044464 cell part; GO:0005622 intracellular; GO:0005737 cytoplasm; GO:0032991 macromolecular complex; GO:0044424 intracellular part; GO:1990904 ribonucleoprotein complex; GO:0005623 cell; GO:0030529 intracellular ribonucleoprotein complex; GO:0044444 cytoplasm…	GO:0003735 structural constituent of ribosome; GO:0005198 structural molecule activity;	eus03010 Ribosome - Eutrema salsugineum;
EUTSA_v10000361mg	1.247	0.0114438	Aig2-Like Protein A [Camelina Sativa]
EUTSA_v10001940mg	2.691	0.00076088	Malic Enzyme Os=Eutrema Salsugineum Ox=72664 Gn=Eutsa_V10001940Mg Pe=3 Sv=1	GO:0043648 dicarboxylic acid metabolic process; GO:0008152 metabolic process; GO:0055114 oxidation-reduction process; GO:0044710 single-organism metabolic process; GO:0006108 malate metabolic process; GO:0044281 small molecule metabolic process; GO:0019752 carboxylic acid metabolic process; GO:0044763 single-organism cellular process; GO:0044699 single-organism process; GO:0006082 organic acid me…		GO:0004471 malate dehydrogenase (decarboxylating) (NAD+) activity; GO:1901265 nucleoside phosphate binding; GO:0043167 ion binding; GO:0000166 nucleotide binding; GO:0048037 cofactor binding; GO:0016491 oxidoreductase activity; GO:0016614 oxidoreductase activity, acting on CH-OH group of donors; GO:1901363 heterocyclic compound binding; GO:0097159 organic cyclic compound binding; GO:0016616 oxido…	eus00620 Pyruvate metabolism - Eutrema salsugineum; eus01200 Carbon metabolism - Eutrema salsugineum; eus00710 Carbon fixation in photosynthetic organisms - Eutrema salsugineum; eus01100 Metabolic pathways - Eutrema salsugineum;
EUTSA_v10000173mg	1.269	0.0081792	Dna Repair Atpase-Like Protein [Arabidopsis Thaliana]		GO:0031224 intrinsic component of membrane; GO:0016020 membrane; GO:0016021 integral component of membrane; GO:0044425 membrane part;
EUTSA_v10021497mg	0.819	0.0110241	Vacuolar Acid Trehalase [Arabidopsis Thaliana]
EUTSA_v10021104mg	1.338	0.019563	Dnaj Homolog Subfamily B Member 1-Like [Brassica Napus]	GO:0006457 protein folding; GO:0009987 cellular process;		GO:0005515 protein binding; GO:0051082 unfolded protein binding; GO:0005488 binding;
EUTSA_v10023187mg	0.662	0.0024632	Protein Radialis-Like 4 Species=Noccaea Caerulescens Taxid=107243 Gene=Lc_Tr964_C0_G1_I1_G.2528(Predicted) Os=Eutrema Salsugineum Ox=72664 Gn=Eutsa_V10023187Mg Pe=4 Sv=1		GO:0043226 organelle; GO:0043231 intracellular membrane-bounded organelle; GO:0043229 intracellular organelle; GO:0005634 nucleus; GO:0044464 cell part; GO:0005622 intracellular; GO:0044424 intracellular part; GO:0043227 membrane-bounded organelle; GO:0005623 cell;	GO:0097159 organic cyclic compound binding; GO:1901363 heterocyclic compound binding; GO:0003677 DNA binding; GO:0005488 binding; GO:0003676 nucleic acid binding;
EUTSA_v10021439mg	1.346	0.005465	Protein Translocase Subunit Seca [Brassica Oleracea Var. Oleracea]
EUTSA_v10023156mg	0.643	0.026901	Atp Synthase Subunit 4 (Mitochondrion) [Raphanus Sativus]	GO:0009116 nucleoside metabolic process; GO:0042278 purine nucleoside metabolic process; GO:0009167 purine ribonucleoside monophosphate metabolic process; GO:0009117 nucleotide metabolic process; GO:0044699 single-organism process; GO:0046129 purine ribonucleoside biosynthetic process; GO:0009163 nucleoside biosynthetic process; GO:0009058 biosynthetic process; GO:0009156 ribonucleoside monophosp…	GO:0016020 membrane; GO:0098800 inner mitochondrial membrane protein complex; GO:0031090 organelle membrane; GO:0098796 membrane protein complex; GO:0005737 cytoplasm; GO:0032991 macromolecular complex; GO:0098798 mitochondrial protein complex; GO:0044424 intracellular part; GO:0005623 cell; GO:0044455 mitochondrial membrane part; GO:0044422 organelle part; GO:0005740 mitochondrial envelope; GO:0…	GO:0015075 ion transmembrane transporter activity; GO:0022892 substrate-specific transporter activity; GO:0015077 monovalent inorganic cation transmembrane transporter activity; GO:0022890 inorganic cation transmembrane transporter activity; GO:0015078 hydrogen ion transmembrane transporter activity; GO:0008324 cation transmembrane transporter activity; GO:0022891 substrate-specific transmembrane…
EUTSA_v10022838mg	0.723	0.038239	40S Ribosomal Protein S8 Os=Eutrema Salsugineum Ox=72664 Gn=Eutsa_V10022838Mg Pe=3 Sv=1	GO:0006518 peptide metabolic process; GO:0043043 peptide biosynthetic process; GO:0044267 cellular protein metabolic process; GO:0006807 nitrogen compound metabolic process; GO:0009058 biosynthetic process; GO:0043603 cellular amide metabolic process; GO:0044238 primary metabolic process; GO:1901566 organonitrogen compound biosynthetic process; GO:1901576 organic substance biosynthetic process; G…	GO:0005840 ribosome; GO:0043226 organelle; GO:0043229 intracellular organelle; GO:0043232 intracellular non-membrane-bounded organelle; GO:0044464 cell part; GO:0005622 intracellular; GO:0005737 cytoplasm; GO:0032991 macromolecular complex; GO:0044424 intracellular part; GO:1990904 ribonucleoprotein complex; GO:0005623 cell; GO:0030529 intracellular ribonucleoprotein complex; GO:0044444 cytoplasm…	GO:0003735 structural constituent of ribosome; GO:0005198 structural molecule activity;	eus03010 Ribosome - Eutrema salsugineum;
EUTSA_v10027782mg	1.221	0.0112611	Pro-Resilin, Putative [Medicago Truncatula]
EUTSA_v10021592mg	2.578	0.003679	Putative Gamma-Glutamylcyclotransferase At3G02910 [Brassica Napus]
EUTSA_v10022890mg	0.573	0.020636	Pathogenesis-Related Protein 1 [Arabidopsis Thaliana]		GO:0005576 extracellular region;		eus04016 MAPK signaling pathway - plant - Eutrema salsugineum; eus04626 Plant-pathogen interaction - Eutrema salsugineum; eus04075 Plant hormone signal transduction - Eutrema salsugineum;
EUTSA_v10020875mg	1.379	0.0042236	Acyl-[Acyl-Carrier-Protein] Desaturase Species=Brassica Oleracea Taxid=3712 Gene=Bolc3T16288H(Predicted) Os=Eutrema Salsugineum Ox=72664 Gn=Eutsa_V10020875Mg Pe=4 Sv=1	GO:0055114 oxidation-reduction process; GO:0044281 small molecule metabolic process; GO:0044763 single-organism cellular process; GO:0044699 single-organism process; GO:0044255 cellular lipid metabolic process; GO:0006631 fatty acid metabolic process; GO:0044238 primary metabolic process; GO:0044237 cellular metabolic process; GO:0071704 organic substance metabolic process; GO:0008152 metabolic p…		GO:0003824 catalytic activity; GO:0005488 binding; GO:0016717 oxidoreductase activity, acting on paired donors, with oxidation of a pair of donors resulting in the reduction of molecular oxygen to two molecules of water; GO:0043167 ion binding; GO:0043169 cation binding; GO:0046872 metal ion binding; GO:0016705 oxidoreductase activity, acting on paired donors, with incorporation or reduction of m…	eus00061 Fatty acid biosynthesis - Eutrema salsugineum; eus01212 Fatty acid metabolism - Eutrema salsugineum; eus01040 Biosynthesis of unsaturated fatty acids - Eutrema salsugineum; eus01100 Metabolic pathways - Eutrema salsugineum;
EUTSA_v10022809mg	0.7	0.045002	Bifunctional Inhibitor/Lipid-Transfer Protein/Seed Storage 2S Albumin Superfamily Protein [Arabidopsis Thaliana]
EUTSA_v10027672mg	0.757	0.043884	Leaf Rust 10 Disease-Resistance Locus Receptor-Like Protein Kinase-Like 2.1 [Raphanus Sativus]	GO:0016310 phosphorylation; GO:0044267 cellular protein metabolic process; GO:0044238 primary metabolic process; GO:0044237 cellular metabolic process; GO:0006796 phosphate-containing compound metabolic process; GO:0071704 organic substance metabolic process; GO:0008152 metabolic process; GO:0006468 protein phosphorylation; GO:0006793 phosphorus metabolic process; GO:0044260 cellular macromolecul…	GO:0031224 intrinsic component of membrane; GO:0016020 membrane; GO:0016021 integral component of membrane; GO:0044425 membrane part;	GO:0005524 ATP binding; GO:1901265 nucleoside phosphate binding; GO:0016773 phosphotransferase activity, alcohol group as acceptor; GO:0001882 nucleoside binding; GO:0043167 ion binding; GO:0004672 protein kinase activity; GO:0000166 nucleotide binding; GO:0097159 organic cyclic compound binding; GO:1901363 heterocyclic compound binding; GO:0032549 ribonucleoside binding; GO:0097367 carbohydrate …
EUTSA_v10020995mg	0.391	0.0063799	Carbonic Anhydrase Os=Eutrema Salsugineum Ox=72664 Gn=Eutsa_V10020995Mg Pe=3 Sv=1	GO:0015976 carbon utilization; GO:0044699 single-organism process;		GO:0046914 transition metal ion binding; GO:0003824 catalytic activity; GO:0005488 binding; GO:0043167 ion binding; GO:0016829 lyase activity; GO:0046872 metal ion binding; GO:0043169 cation binding; GO:0016836 hydro-lyase activity; GO:0008270 zinc ion binding; GO:0004089 carbonate dehydratase activity; GO:0016835 carbon-oxygen lyase activity;	eus00910 Nitrogen metabolism - Eutrema salsugineum; eus01100 Metabolic pathways - Eutrema salsugineum;
EUTSA_v10016175mg	0.74	0.024157	Probable Lrr Receptor-Like Serine/Threonine-Protein Kinase At1G56130 Isoform X1 [Brassica Oleracea Var. Oleracea]	GO:0016310 phosphorylation; GO:0044267 cellular protein metabolic process; GO:0044238 primary metabolic process; GO:0044237 cellular metabolic process; GO:0006796 phosphate-containing compound metabolic process; GO:0071704 organic substance metabolic process; GO:0008152 metabolic process; GO:0006468 protein phosphorylation; GO:0006793 phosphorus metabolic process; GO:0044260 cellular macromolecul…	GO:0031224 intrinsic component of membrane; GO:0016020 membrane; GO:0016021 integral component of membrane; GO:0044425 membrane part;	GO:0005524 ATP binding; GO:1901265 nucleoside phosphate binding; GO:0016773 phosphotransferase activity, alcohol group as acceptor; GO:0001882 nucleoside binding; GO:0043167 ion binding; GO:0004672 protein kinase activity; GO:0000166 nucleotide binding; GO:0097159 organic cyclic compound binding; GO:1901363 heterocyclic compound binding; GO:0032549 ribonucleoside binding; GO:0097367 carbohydrate …
EUTSA_v10016433mg	0.782	0.0298	Cysteine--Trna Ligase (Fragment) Species=Noccaea Caerulescens Taxid=107243 Gene=Le_Tr9444_C0_G1_I1_G.31850(Predicted) Os=Eutrema Salsugineum Ox=72664 Gn=Eutsa_V10016433Mg Pe=3 Sv=1	GO:0006518 peptide metabolic process; GO:0006725 cellular aromatic compound metabolic process; GO:0044267 cellular protein metabolic process; GO:0044699 single-organism process; GO:0009058 biosynthetic process; GO:0006423 cysteinyl-tRNA aminoacylation; GO:1901566 organonitrogen compound biosynthetic process; GO:0043039 tRNA aminoacylation; GO:0044237 cellular metabolic process; GO:0071704 organic…	GO:0044424 intracellular part; GO:0005623 cell; GO:0044464 cell part; GO:0005622 intracellular; GO:0005737 cytoplasm;	GO:0016876 ligase activity, forming aminoacyl-tRNA and related compounds; GO:0005524 ATP binding; GO:1901265 nucleoside phosphate binding; GO:0016875 ligase activity, forming carbon-oxygen bonds; GO:0001882 nucleoside binding; GO:0043167 ion binding; GO:0016874 ligase activity; GO:0000166 nucleotide binding; GO:0097159 organic cyclic compound binding; GO:1901363 heterocyclic compound binding; GO:…	eus00970 Aminoacyl-tRNA biosynthesis - Eutrema salsugineum;
EUTSA_v10001981mg	0.747	0.031116	Rooty/Superroot1 Species=Arabidopsis Lyrata Subsp. Lyrata Taxid=81972 Gene=Aralydraft_480895(Predicted) Os=Eutrema Salsugineum Ox=72664 Gn=Eutsa_V10001981Mg Pe=4 Sv=1	GO:0044281 small molecule metabolic process; GO:0044763 single-organism cellular process; GO:0006807 nitrogen compound metabolic process; GO:0044699 single-organism process; GO:0009058 biosynthetic process; GO:0044238 primary metabolic process; GO:0044237 cellular metabolic process; GO:0071704 organic substance metabolic process; GO:0008152 metabolic process; GO:0006520 cellular amino acid metabo…		GO:0097159 organic cyclic compound binding; GO:1901363 heterocyclic compound binding; GO:0016769 transferase activity, transferring nitrogenous groups; GO:0003824 catalytic activity; GO:0005488 binding; GO:0043167 ion binding; GO:0043168 anion binding; GO:0008483 transaminase activity; GO:0016740 transferase activity; GO:0048037 cofactor binding; GO:0030170 pyridoxal phosphate binding;	eus01110 Biosynthesis of secondary metabolites - Eutrema salsugineum; eus01210 2-Oxocarboxylic acid metabolism - Eutrema salsugineum; eus00966 Glucosinolate biosynthesis - Eutrema salsugineum; eus00380 Tryptophan metabolism - Eutrema salsugineum; eus01100 Metabolic pathways - Eutrema salsugineum;
EUTSA_v10021272mg	1.217	0.0097024	Nfu Domain Protein 4 [Arabidopsis Thaliana]	GO:0006790 sulfur compound metabolic process; GO:0044085 cellular component biogenesis; GO:0051188 cofactor biosynthetic process; GO:0016043 cellular component organization; GO:0008152 metabolic process; GO:0031163 metallo-sulfur cluster assembly; GO:0022607 cellular component assembly; GO:0016226 iron-sulfur cluster assembly; GO:0009058 biosynthetic process; GO:0009987 cellular process; GO:00442…		GO:0005506 iron ion binding; GO:0046914 transition metal ion binding; GO:0051536 iron-sulfur cluster binding; GO:0005488 binding; GO:0043167 ion binding; GO:0046872 metal ion binding; GO:0043169 cation binding; GO:0051540 metal cluster binding;
EUTSA_v10017319mg	0.754	0.031856	Glutathione Peroxidase Os=Eutrema Salsugineum Ox=72664 Gn=Eutsa_V10017319Mg Pe=3 Sv=1	GO:0008152 metabolic process; GO:1990748 cellular detoxification; GO:0042221 response to chemical; GO:0006950 response to stress; GO:0055114 oxidation-reduction process; GO:0044710 single-organism metabolic process; GO:0009636 response to toxic substance; GO:0006979 response to oxidative stress; GO:0044699 single-organism process; GO:0098869 cellular oxidant detoxification; GO:0050896 response to…		GO:0016209 antioxidant activity; GO:0004601 peroxidase activity; GO:0004602 glutathione peroxidase activity; GO:0003824 catalytic activity; GO:0016491 oxidoreductase activity; GO:0016684 oxidoreductase activity, acting on peroxide as acceptor;	eus00590 Arachidonic acid metabolism - Eutrema salsugineum; eus00480 Glutathione metabolism - Eutrema salsugineum; eus01100 Metabolic pathways - Eutrema salsugineum;
EUTSA_v10021227mg	0.721	0.0033205	At3G19650 Species=Arabidopsis Thaliana Taxid=3702 Gene=At3G19650(Predicted) Os=Eutrema Salsugineum Ox=72664 Gn=Eutsa_V10021227Mg Pe=4 Sv=1
EUTSA_v10022565mg	1.409	0.0136362	Vacuolar Protein Sorting-Associated Protein 35 Os=Eutrema Salsugineum Ox=72664 Gn=Eutsa_V10022565Mg Pe=3 Sv=1	GO:0046907 intracellular transport; GO:0016192 vesicle-mediated transport; GO:0071702 organic substance transport; GO:0015031 protein transport; GO:0051641 cellular localization; GO:0051234 establishment of localization; GO:0006810 transport; GO:0016197 endosomal transport; GO:0045184 establishment of protein localization; GO:0051649 establishment of localization in cell; GO:0042147 retrograde tr…	GO:0016020 membrane; GO:0030904 retromer complex; GO:0005622 intracellular; GO:0044464 cell part; GO:0098796 membrane protein complex; GO:0044425 membrane part; GO:0005737 cytoplasm; GO:0012505 endomembrane system; GO:0032991 macromolecular complex; GO:0044424 intracellular part; GO:0005829 cytosol; GO:0043234 protein complex; GO:0005623 cell; GO:0044444 cytoplasmic part;	GO:0022892 substrate-specific transporter activity; GO:0008565 protein transporter activity; GO:0005488 binding; GO:0005215 transporter activity;	eus04144 Endocytosis - Eutrema salsugineum;
EUTSA_v10019955mg	1.226	0.004201	Atprep1 Species=Arabidopsis Lyrata Subsp. Lyrata Taxid=81972 Gene=Aralydraft_479430(Predicted) Os=Eutrema Salsugineum Ox=72664 Gn=Eutsa_V10019955Mg Pe=4 Sv=1	GO:0006508 proteolysis; GO:0008152 metabolic process; GO:0043170 macromolecule metabolic process; GO:0019538 protein metabolic process; GO:0044238 primary metabolic process; GO:0071704 organic substance metabolic process;		GO:0046872 metal ion binding; GO:0043169 cation binding; GO:0003824 catalytic activity; GO:0005488 binding; GO:0043167 ion binding;
EUTSA_v10023021mg	0.758	0.00156169	Phosphoserine Aminotransferase Os=Eutrema Salsugineum Ox=72664 Gn=Eutsa_V10023021Mg Pe=3 Sv=1	GO:0008652 cellular amino acid biosynthetic process; GO:0016053 organic acid biosynthetic process; GO:0044711 single-organism biosynthetic process; GO:0044281 small molecule metabolic process; GO:0044763 single-organism cellular process; GO:0006807 nitrogen compound metabolic process; GO:0044699 single-organism process; GO:0009058 biosynthetic process; GO:1901605 alpha-amino acid metabolic proces…		GO:0016769 transferase activity, transferring nitrogenous groups; GO:0004648 O-phospho-L-serine:2-oxoglutarate aminotransferase activity; GO:0008483 transaminase activity; GO:0003824 catalytic activity; GO:0016740 transferase activity;	eus01230 Biosynthesis of amino acids - Eutrema salsugineum; eus00270 Cysteine and methionine metabolism - Eutrema salsugineum; eus01200 Carbon metabolism - Eutrema salsugineum; eus00750 Vitamin B6 metabolism - Eutrema salsugineum; eus03018 RNA degradation - Eutrema salsugineum; eus01100 Metabolic pathways - Eutrema salsugineum;
EUTSA_v10017461mg	0.707	0.02934	Dormancy/Auxin Associated Family Protein Species=Sinapis Alba Taxid=3728(Predicted) Os=Eutrema Salsugineum Ox=72664 Gn=Eutsa_V10017461Mg Pe=4 Sv=1
EUTSA_v10022728mg	1.211	0.0151603	Thioredoxin Reductase Os=Eutrema Salsugineum Ox=72664 Gn=Eutsa_V10022728Mg Pe=3 Sv=1	GO:0006801 superoxide metabolic process; GO:0033554 cellular response to stress; GO:0051716 cellular response to stimulus; GO:0000303 response to superoxide; GO:0034614 cellular response to reactive oxygen species; GO:0006950 response to stress; GO:0071451 cellular response to superoxide; GO:0071450 cellular response to oxygen radical; GO:0055114 oxidation-reduction process; GO:0009636 response t…	GO:0044424 intracellular part; GO:0005623 cell; GO:0044464 cell part; GO:0005622 intracellular; GO:0005737 cytoplasm;	GO:0015036 disulfide oxidoreductase activity; GO:0016651 oxidoreductase activity, acting on NAD(P)H; GO:0003824 catalytic activity; GO:0004791 thioredoxin-disulfide reductase activity; GO:0016667 oxidoreductase activity, acting on a sulfur group of donors; GO:0016209 antioxidant activity; GO:0016668 oxidoreductase activity, acting on a sulfur group of donors, NAD(P) as acceptor; GO:0016491 oxidor…	eus00450 Selenocompound metabolism - Eutrema salsugineum;
EUTSA_v10022629mg	1.228	0.0059588	Translation Initiation Factor If3-1, Mitochondrial Species=Arabidopsis Thaliana Taxid=3702 Gene=If3-1(Predicted) Os=Eutrema Salsugineum Ox=72664 Gn=Eutsa_V10022629Mg Pe=4 Sv=1	GO:0006518 peptide metabolic process; GO:0043043 peptide biosynthetic process; GO:0044267 cellular protein metabolic process; GO:0006807 nitrogen compound metabolic process; GO:0009058 biosynthetic process; GO:0043603 cellular amide metabolic process; GO:0044238 primary metabolic process; GO:1901566 organonitrogen compound biosynthetic process; GO:0044237 cellular metabolic process; GO:1901576 or…		GO:0097159 organic cyclic compound binding; GO:1901363 heterocyclic compound binding; GO:0003723 RNA binding; GO:0008135 translation factor activity, RNA binding; GO:0005488 binding; GO:0003676 nucleic acid binding; GO:0003743 translation initiation factor activity;
EUTSA_v10020262mg	0.787	0.00146133	Receptor-Like Kinase 902 [Arabidopsis Thaliana]	GO:0016310 phosphorylation; GO:0044267 cellular protein metabolic process; GO:0044238 primary metabolic process; GO:0044237 cellular metabolic process; GO:0006796 phosphate-containing compound metabolic process; GO:0071704 organic substance metabolic process; GO:0008152 metabolic process; GO:0006468 protein phosphorylation; GO:0006793 phosphorus metabolic process; GO:0044260 cellular macromolecul…	GO:0031224 intrinsic component of membrane; GO:0016020 membrane; GO:0016021 integral component of membrane; GO:0044425 membrane part;	GO:0005524 ATP binding; GO:1901265 nucleoside phosphate binding; GO:0016773 phosphotransferase activity, alcohol group as acceptor; GO:0001882 nucleoside binding; GO:0043167 ion binding; GO:0005515 protein binding; GO:0004672 protein kinase activity; GO:0000166 nucleotide binding; GO:0097159 organic cyclic compound binding; GO:1901363 heterocyclic compound binding; GO:0032549 ribonucleoside bindi…
EUTSA_v10020677mg	2.093	0.00032146	Mrna, Clone: Rtfl01-13-K15 Species=Eutrema Halophilum Taxid=98038(Predicted) Os=Eutrema Salsugineum Ox=72664 Gn=Eutsa_V10020677Mg Pe=4 Sv=1
EUTSA_v10022826mg	1.463	0.046443	Translocon-Associated Protein (Trap), Alpha Subunit [Arabidopsis Thaliana]		GO:0043229 intracellular organelle; GO:0016020 membrane; GO:0005783 endoplasmic reticulum; GO:0042175 nuclear outer membrane-endoplasmic reticulum membrane network; GO:0005737 cytoplasm; GO:0044446 intracellular organelle part; GO:0012505 endomembrane system; GO:0031224 intrinsic component of membrane; GO:0044424 intracellular part; GO:0005623 cell; GO:0016021 integral component of membrane; GO:0…		eus04141 Protein processing in endoplasmic reticulum - Eutrema salsugineum;
EUTSA_v10018906mg	0.777	0.00190348	Glyoxylate/Hydroxypyruvate Reductase A Hpr2 [Camelina Sativa]	GO:0044699 single-organism process; GO:0008152 metabolic process; GO:0055114 oxidation-reduction process; GO:0044710 single-organism metabolic process;		GO:0097159 organic cyclic compound binding; GO:1901363 heterocyclic compound binding; GO:0016614 oxidoreductase activity, acting on CH-OH group of donors; GO:0016616 oxidoreductase activity, acting on the CH-OH group of donors, NAD or NADP as acceptor; GO:1901265 nucleoside phosphate binding; GO:0051287 NAD binding; GO:0003824 catalytic activity; GO:0005488 binding; GO:0000166 nucleotide binding;…	eus01110 Biosynthesis of secondary metabolites - Eutrema salsugineum; eus00630 Glyoxylate and dicarboxylate metabolism - Eutrema salsugineum; eus01200 Carbon metabolism - Eutrema salsugineum; eus03018 RNA degradation - Eutrema salsugineum; eus01100 Metabolic pathways - Eutrema salsugineum;
EUTSA_v10022638mg	0.817	0.027657	Bat2 Domain Protein [Arabidopsis Thaliana]
EUTSA_v10020712mg	1.57	0.0077001	Pyk10-Binding Protein 1 [Brassica Rapa]			GO:0030246 carbohydrate binding; GO:0005488 binding;
EUTSA_v10016595mg	0.626	0.0108037	Cell Division Protein Ftsz-Like Protein 2-1, Chloroplastic (Fragment) Species=Noccaea Caerulescens Taxid=107243 Gene=Le_Tr18206_C0_G1_I1_G.58709(Predicted) Os=Eutrema Salsugineum Ox=72664 Gn=Eutsa_V10016595Mg Pe=3 Sv=1		GO:0044424 intracellular part; GO:0005623 cell; GO:0044464 cell part; GO:0005622 intracellular; GO:0005737 cytoplasm;	GO:1901265 nucleoside phosphate binding; GO:0001882 nucleoside binding; GO:0043167 ion binding; GO:0016817 hydrolase activity, acting on acid anhydrides; GO:0016787 hydrolase activity; GO:0000166 nucleotide binding; GO:0017111 nucleoside-triphosphatase activity; GO:0097159 organic cyclic compound binding; GO:1901363 heterocyclic compound binding; GO:0032549 ribonucleoside binding; GO:0097367 carb…
EUTSA_v10018399mg	0.805	0.035218	Glycerol Kinase [Brassica Rapa]	GO:0016310 phosphorylation; GO:0008152 metabolic process; GO:0006793 phosphorus metabolic process; GO:0052646 alditol phosphate metabolic process; GO:0019637 organophosphate metabolic process; GO:1901135 carbohydrate derivative metabolic process; GO:0006072 glycerol-3-phosphate metabolic process; GO:0005975 carbohydrate metabolic process; GO:0044238 primary metabolic process; GO:0009987 cellular …		GO:0004370 glycerol kinase activity; GO:0016301 kinase activity; GO:0016773 phosphotransferase activity, alcohol group as acceptor; GO:0003824 catalytic activity; GO:0016740 transferase activity; GO:0016772 transferase activity, transferring phosphorus-containing groups;	eus00561 Glycerolipid metabolism - Eutrema salsugineum; eus04626 Plant-pathogen interaction - Eutrema salsugineum; eus01100 Metabolic pathways - Eutrema salsugineum;
EUTSA_v10018560mg	0.77	0.021937	Cobw Domain-Containing Protein 1 [Raphanus Sativus]
EUTSA_v10022663mg	1.681	0.028442	Glycosyltransferase Os=Eutrema Salsugineum Ox=72664 Gn=Eutsa_V10022663Mg Pe=3 Sv=1	GO:0008152 metabolic process;		GO:0016757 transferase activity, transferring glycosyl groups; GO:0016758 transferase activity, transferring hexosyl groups; GO:0003824 catalytic activity; GO:0016740 transferase activity;	eus01110 Biosynthesis of secondary metabolites - Eutrema salsugineum; eus00940 Phenylpropanoid biosynthesis - Eutrema salsugineum;
EUTSA_v10022326mg	4.35	0.0120387	Bnaa01G28600D Protein Species=Brassica Napus Taxid=3708 Gene=Bnaa01G28600D(Predicted) Os=Eutrema Salsugineum Ox=72664 Gn=Eutsa_V10022326Mg Pe=4 Sv=1
EUTSA_v10017874mg	1.422	0.0163616	Aquaporin Pip2-2 [Camelina Sativa]	GO:0006810 transport; GO:0051179 localization; GO:0051234 establishment of localization;	GO:0031224 intrinsic component of membrane; GO:0016020 membrane; GO:0016021 integral component of membrane; GO:0044425 membrane part;	GO:0005215 transporter activity;
EUTSA_v10021294mg	1.399	0.00123583	Lectin-Like Protein At3G16530 [Camelina Sativa]			GO:0030246 carbohydrate binding; GO:0005488 binding;
EUTSA_v10019958mg	0.728	0.00047916	Probable Leucine-Rich Repeat Receptor-Like Serine/Threonine-Protein Kinase At3G14840 Isoform X2 [Brassica Rapa]	GO:0016310 phosphorylation; GO:0044267 cellular protein metabolic process; GO:0044238 primary metabolic process; GO:0044237 cellular metabolic process; GO:0006796 phosphate-containing compound metabolic process; GO:0071704 organic substance metabolic process; GO:0008152 metabolic process; GO:0006468 protein phosphorylation; GO:0006793 phosphorus metabolic process; GO:0044260 cellular macromolecul…	GO:0031224 intrinsic component of membrane; GO:0016020 membrane; GO:0016021 integral component of membrane; GO:0044425 membrane part;	GO:0005524 ATP binding; GO:1901265 nucleoside phosphate binding; GO:0016773 phosphotransferase activity, alcohol group as acceptor; GO:0001882 nucleoside binding; GO:0043167 ion binding; GO:0004672 protein kinase activity; GO:0000166 nucleotide binding; GO:0097159 organic cyclic compound binding; GO:1901363 heterocyclic compound binding; GO:0032549 ribonucleoside binding; GO:0097367 carbohydrate …
EUTSA_v10020534mg	1.633	0.021143	Cyp72A15 [Arabidopsis Lyrata Subsp. Lyrata]	GO:0044699 single-organism process; GO:0008152 metabolic process; GO:0055114 oxidation-reduction process; GO:0044710 single-organism metabolic process;		GO:0097159 organic cyclic compound binding; GO:1901363 heterocyclic compound binding; GO:0020037 heme binding; GO:0005506 iron ion binding; GO:0046914 transition metal ion binding; GO:0003824 catalytic activity; GO:0005488 binding; GO:0043167 ion binding; GO:0043169 cation binding; GO:0046872 metal ion binding; GO:0016705 oxidoreductase activity, acting on paired donors, with incorporation or red…
EUTSA_v10020319mg	0.715	0.0187783	Lysine--Trna Ligase Os=Eutrema Salsugineum Ox=72664 Gn=Eutsa_V10020319Mg Pe=3 Sv=1	GO:0006518 peptide metabolic process; GO:0006725 cellular aromatic compound metabolic process; GO:0044267 cellular protein metabolic process; GO:0044699 single-organism process; GO:0009058 biosynthetic process; GO:1901566 organonitrogen compound biosynthetic process; GO:0043039 tRNA aminoacylation; GO:0044237 cellular metabolic process; GO:0071704 organic substance metabolic process; GO:0008152 m…	GO:0044424 intracellular part; GO:0005623 cell; GO:0044464 cell part; GO:0005622 intracellular; GO:0005737 cytoplasm;	GO:0016876 ligase activity, forming aminoacyl-tRNA and related compounds; GO:0005524 ATP binding; GO:1901265 nucleoside phosphate binding; GO:0016875 ligase activity, forming carbon-oxygen bonds; GO:0016874 ligase activity; GO:0001882 nucleoside binding; GO:0043167 ion binding; GO:0000166 nucleotide binding; GO:0004824 lysine-tRNA ligase activity; GO:0097159 organic cyclic compound binding; GO:19…	eus00970 Aminoacyl-tRNA biosynthesis - Eutrema salsugineum;
PFP-ALPHA	0.797	0.0179165	Pyrophosphate--Fructose 6-Phosphate 1-Phosphotransferase Subunit Alpha Os=Eutrema Salsugineum Ox=72664 Gn=Pfp-Alpha Pe=3 Sv=1	GO:0006757 ATP generation from ADP; GO:0009116 nucleoside metabolic process; GO:0042278 purine nucleoside metabolic process; GO:0006165 nucleoside diphosphate phosphorylation; GO:0046031 ADP metabolic process; GO:0019362 pyridine nucleotide metabolic process; GO:0006096 glycolytic process; GO:0009167 purine ribonucleoside monophosphate metabolic process; GO:0009117 nucleotide metabolic process; G…	GO:0044424 intracellular part; GO:0005623 cell; GO:0044464 cell part; GO:0005622 intracellular; GO:0005737 cytoplasm;	GO:0003872 6-phosphofructokinase activity; GO:1901265 nucleoside phosphate binding; GO:0016773 phosphotransferase activity, alcohol group as acceptor; GO:0047334 diphosphate-fructose-6-phosphate 1-phosphotransferase activity; GO:0097159 organic cyclic compound binding; GO:1901363 heterocyclic compound binding; GO:0016301 kinase activity; GO:0032553 ribonucleotide binding; GO:0003824 catalytic act…	eus01110 Biosynthesis of secondary metabolites - Eutrema salsugineum; eus00051 Fructose and mannose metabolism - Eutrema salsugineum; eus00030 Pentose phosphate pathway - Eutrema salsugineum; eus00010 Glycolysis / Gluconeogenesis - Eutrema salsugineum; eus01100 Metabolic pathways - Eutrema salsugineum;
EUTSA_v10021566mg	0.665	0.025918	30S Ribosomal Protein S10, Chloroplastic-Like [Brassica Napus]	GO:0006518 peptide metabolic process; GO:0043043 peptide biosynthetic process; GO:0044267 cellular protein metabolic process; GO:0006807 nitrogen compound metabolic process; GO:0009058 biosynthetic process; GO:0043603 cellular amide metabolic process; GO:0044238 primary metabolic process; GO:1901566 organonitrogen compound biosynthetic process; GO:1901576 organic substance biosynthetic process; G…	GO:0005840 ribosome; GO:0043226 organelle; GO:0043229 intracellular organelle; GO:0043232 intracellular non-membrane-bounded organelle; GO:0044464 cell part; GO:0005622 intracellular; GO:0005737 cytoplasm; GO:0032991 macromolecular complex; GO:0044424 intracellular part; GO:1990904 ribonucleoprotein complex; GO:0005623 cell; GO:0030529 intracellular ribonucleoprotein complex; GO:0044444 cytoplasm…	GO:0097159 organic cyclic compound binding; GO:1901363 heterocyclic compound binding; GO:0003723 RNA binding; GO:0005488 binding; GO:0003676 nucleic acid binding; GO:0005198 structural molecule activity; GO:0003735 structural constituent of ribosome;	eus03010 Ribosome - Eutrema salsugineum;
EUTSA_v10021616mg	0.591	0.0179424	Fkbp-Type Peptidyl-Prolyl Cis-Trans Isomerase Species=Arabidopsis Thaliana Taxid=3702 Gene=At3G12345(Predicted) Os=Eutrema Salsugineum Ox=72664 Gn=Eutsa_V10021616Mg Pe=4 Sv=1
EUTSA_v10021751mg	0.603	0.033503	Nadh Dehydrogenase [Ubiquinone] 1 Alpha Subcomplex Subunit 6-Like [Raphanus Sativus]				eus00190 Oxidative phosphorylation - Eutrema salsugineum; eus01100 Metabolic pathways - Eutrema salsugineum;
EUTSA_v10016808mg	1.301	0.024898	Import Inner Membrane Translocase Subunit Species=Arabidopsis Thaliana Taxid=3702 Gene=At2G40800(Predicted) Os=Eutrema Salsugineum Ox=72664 Gn=Eutsa_V10016808Mg Pe=4 Sv=1		GO:0031224 intrinsic component of membrane; GO:0016020 membrane; GO:0016021 integral component of membrane; GO:0044425 membrane part;
EUTSA_v10018437mg	1.322	0.0043365	Betaine Aldehyde Dehydrogenase 1, Chloroplastic Species=Noccaea Caerulescens Taxid=107243 Gene=Ga_Tr15479_C0_G1_I1_G.47292(Predicted) Os=Eutrema Salsugineum Ox=72664 Gn=Eutsa_V10018437Mg Pe=3 Sv=1	GO:0044699 single-organism process; GO:0008152 metabolic process; GO:0055114 oxidation-reduction process; GO:0044710 single-organism metabolic process;		GO:0016620 oxidoreductase activity, acting on the aldehyde or oxo group of donors, NAD or NADP as acceptor; GO:0003824 catalytic activity; GO:0016491 oxidoreductase activity; GO:0016903 oxidoreductase activity, acting on the aldehyde or oxo group of donors;	eus03018 RNA degradation - Eutrema salsugineum; eus01100 Metabolic pathways - Eutrema salsugineum;
EUTSA_v10018095mg	1.454	0.003081	Chaperone Protein Clpb1 [Brassica Rapa]	GO:0008152 metabolic process; GO:0019538 protein metabolic process; GO:0043170 macromolecule metabolic process; GO:0044238 primary metabolic process; GO:0071704 organic substance metabolic process;		GO:0005524 ATP binding; GO:1901265 nucleoside phosphate binding; GO:0001882 nucleoside binding; GO:0043167 ion binding; GO:0000166 nucleotide binding; GO:0097159 organic cyclic compound binding; GO:1901363 heterocyclic compound binding; GO:0032549 ribonucleoside binding; GO:0097367 carbohydrate derivative binding; GO:0032553 ribonucleotide binding; GO:0005488 binding; GO:0032550 purine ribonucleo…
EUTSA_v10018267mg	0.676	0.027076	Maml-3 Species=Arabidopsis Thaliana Taxid=3702 Gene=Axx17_At1G68390(Predicted) Os=Eutrema Salsugineum Ox=72664 Gn=Eutsa_V10018267Mg Pe=3 Sv=1	GO:0008652 cellular amino acid biosynthetic process; GO:0016053 organic acid biosynthetic process; GO:0044711 single-organism biosynthetic process; GO:0044281 small molecule metabolic process; GO:0009082 branched-chain amino acid biosynthetic process; GO:0044763 single-organism cellular process; GO:0009098 leucine biosynthetic process; GO:0044699 single-organism process; GO:0006807 nitrogen compo…		GO:0016746 transferase activity, transferring acyl groups; GO:0003852 2-isopropylmalate synthase activity; GO:0003824 catalytic activity; GO:0016740 transferase activity; GO:0046912 transferase activity, transferring acyl groups, acyl groups converted into alkyl on transfer;	eus01110 Biosynthesis of secondary metabolites - Eutrema salsugineum; eus01230 Biosynthesis of amino acids - Eutrema salsugineum; eus01210 2-Oxocarboxylic acid metabolism - Eutrema salsugineum; eus00770 Pantothenate and CoA biosynthesis - Eutrema salsugineum; eus00620 Pyruvate metabolism - Eutrema salsugineum; eus01100 Metabolic pathways - Eutrema salsugineum;
EUTSA_v10019050mg	1.389	0.020977	Thaumatin-Like Protein Isoform X1 [Brassica Rapa]
EUTSA_v10016569mg	0.697	0.00139553	Act Domain-Containing Small Subunit Of Acetolactate Synthase Protein [Arabidopsis Thaliana]	GO:0008652 cellular amino acid biosynthetic process; GO:0016053 organic acid biosynthetic process; GO:0044711 single-organism biosynthetic process; GO:0009082 branched-chain amino acid biosynthetic process; GO:0044281 small molecule metabolic process; GO:0044763 single-organism cellular process; GO:0044699 single-organism process; GO:0006807 nitrogen compound metabolic process; GO:0009058 biosynt…		GO:0016597 amino acid binding; GO:0031406 carboxylic acid binding; GO:0003824 catalytic activity; GO:0005488 binding; GO:0003984 acetolactate synthase activity; GO:0016744 transferase activity, transferring aldehyde or ketonic groups; GO:0043167 ion binding; GO:0043177 organic acid binding; GO:0043168 anion binding; GO:0016740 transferase activity; GO:0036094 small molecule binding;	eus01110 Biosynthesis of secondary metabolites - Eutrema salsugineum; eus01230 Biosynthesis of amino acids - Eutrema salsugineum; eus00660 C5-Branched dibasic acid metabolism - Eutrema salsugineum; eus01210 2-Oxocarboxylic acid metabolism - Eutrema salsugineum; eus00770 Pantothenate and CoA biosynthesis - Eutrema salsugineum; eus00650 Butanoate metabolism - Eutrema salsugineum; eus01100 Metabolic…
EUTSA_v10021699mg	1.315	0.0083353	Plant/Protein [Arabidopsis Thaliana]
EUTSA_v10025549mg	0.784	0.0050586	Glycerol Kinase [Arabidopsis Thaliana]	GO:0009067 aspartate family amino acid biosynthetic process; GO:0008652 cellular amino acid biosynthetic process; GO:0016053 organic acid biosynthetic process; GO:0044711 single-organism biosynthetic process; GO:0044281 small molecule metabolic process; GO:0044763 single-organism cellular process; GO:0006553 lysine metabolic process; GO:0009066 aspartate family amino acid metabolic process; GO:00…	GO:0044424 intracellular part; GO:0005623 cell; GO:0044464 cell part; GO:0005622 intracellular; GO:0005737 cytoplasm;	GO:0046914 transition metal ion binding; GO:0003824 catalytic activity; GO:0005488 binding; GO:0050897 cobalt ion binding; GO:0043167 ion binding; GO:0046872 metal ion binding; GO:0043169 cation binding; GO:0016787 hydrolase activity; GO:0008270 zinc ion binding; GO:0016811 hydrolase activity, acting on carbon-nitrogen (but not peptide) bonds, in linear amides; GO:0016810 hydrolase activity, acti…
EUTSA_v10021147mg	1.282	0.0096045	60S Acidic Ribosomal Protein P0 Os=Eutrema Salsugineum Ox=72664 Gn=Eutsa_V10021147Mg Pe=3 Sv=1	GO:0044085 cellular component biogenesis; GO:0042254 ribosome biogenesis; GO:0022613 ribonucleoprotein complex biogenesis; GO:0071840 cellular component organization or biogenesis;	GO:0005623 cell; GO:0005622 intracellular; GO:0044464 cell part;		eus03010 Ribosome - Eutrema salsugineum;
EUTSA_v10021354mg	0.827	0.004715	8-Amino-7-Oxononanoate Synthase [Arabidopsis Thaliana]
EUTSA_v10025358mg	0.605	0.00087777	Glycine-Rich Protein [Arabidopsis Thaliana]	GO:0006518 peptide metabolic process; GO:0043043 peptide biosynthetic process; GO:0044267 cellular protein metabolic process; GO:0006807 nitrogen compound metabolic process; GO:0009058 biosynthetic process; GO:0043603 cellular amide metabolic process; GO:0044238 primary metabolic process; GO:1901566 organonitrogen compound biosynthetic process; GO:0044237 cellular metabolic process; GO:1901576 or…		GO:0097159 organic cyclic compound binding; GO:1901363 heterocyclic compound binding; GO:0003723 RNA binding; GO:0008135 translation factor activity, RNA binding; GO:0005488 binding; GO:0003676 nucleic acid binding; GO:0003743 translation initiation factor activity;
EUTSA_v10025494mg	1.658	0.00100366	Cysteine Protease Rd19A-Like [Camelina Sativa]	GO:0006508 proteolysis; GO:0008152 metabolic process; GO:0043170 macromolecule metabolic process; GO:0019538 protein metabolic process; GO:0044238 primary metabolic process; GO:0071704 organic substance metabolic process;		GO:0070011 peptidase activity, acting on L-amino acid peptides; GO:0008234 cysteine-type peptidase activity; GO:0008233 peptidase activity; GO:0016787 hydrolase activity; GO:0003824 catalytic activity;
EUTSA_v10017002mg	1.273	0.0104606	Cinnamoyl-Coa Reductase 1 [Raphanus Sativus]			GO:0048037 cofactor binding; GO:0003824 catalytic activity; GO:0005488 binding; GO:0050662 coenzyme binding;
EUTSA_v10024923mg	0.624	0.000162111	Phospho-2-Dehydro-3-Deoxyheptonate Aldolase Os=Eutrema Salsugineum Ox=72664 Gn=Eutsa_V10024923Mg Pe=3 Sv=1	GO:0009072 aromatic amino acid family metabolic process; GO:0008652 cellular amino acid biosynthetic process; GO:0006725 cellular aromatic compound metabolic process; GO:0016053 organic acid biosynthetic process; GO:0044711 single-organism biosynthetic process; GO:0044281 small molecule metabolic process; GO:0044763 single-organism cellular process; GO:1901360 organic cyclic compound metabolic pr…	GO:0043226 organelle; GO:0043231 intracellular membrane-bounded organelle; GO:0043229 intracellular organelle; GO:0044464 cell part; GO:0005622 intracellular; GO:0005737 cytoplasm; GO:0044424 intracellular part; GO:0043227 membrane-bounded organelle; GO:0005623 cell; GO:0009536 plastid; GO:0044444 cytoplasmic part; GO:0009507 chloroplast;	GO:0016765 transferase activity, transferring alkyl or aryl (other than methyl) groups; GO:0003849 3-deoxy-7-phosphoheptulonate synthase activity; GO:0003824 catalytic activity; GO:0016740 transferase activity;	eus01110 Biosynthesis of secondary metabolites - Eutrema salsugineum; eus01230 Biosynthesis of amino acids - Eutrema salsugineum; eus00240 Pyrimidine metabolism - Eutrema salsugineum; eus01100 Metabolic pathways - Eutrema salsugineum;
EUTSA_v10026962mg	1.969	0.0020585	Histone H3.3-Like [Phoenix Dactylifera]		GO:0043229 intracellular organelle; GO:0043232 intracellular non-membrane-bounded organelle; GO:0044446 intracellular organelle part; GO:0032991 macromolecular complex; GO:0044424 intracellular part; GO:0005623 cell; GO:0044422 organelle part; GO:0044427 chromosomal part; GO:0000786 nucleosome; GO:0043228 non-membrane-bounded organelle; GO:0043231 intracellular membrane-bounded organelle; GO:0043…	GO:0097159 organic cyclic compound binding; GO:1901363 heterocyclic compound binding; GO:0003677 DNA binding; GO:0046982 protein heterodimerization activity; GO:0005488 binding; GO:0046983 protein dimerization activity; GO:0003676 nucleic acid binding; GO:0005515 protein binding;
EUTSA_v10018306mg	1.356	0.0126968	Eukaryotic Translation Initiation Factor Sui1 Family Protein [Arabidopsis Lyrata Subsp. Lyrata]	GO:0006518 peptide metabolic process; GO:0043043 peptide biosynthetic process; GO:0044267 cellular protein metabolic process; GO:0006807 nitrogen compound metabolic process; GO:0009058 biosynthetic process; GO:0043603 cellular amide metabolic process; GO:0044238 primary metabolic process; GO:1901566 organonitrogen compound biosynthetic process; GO:0044237 cellular metabolic process; GO:1901576 or…		GO:0097159 organic cyclic compound binding; GO:1901363 heterocyclic compound binding; GO:0003723 RNA binding; GO:0008135 translation factor activity, RNA binding; GO:0005488 binding; GO:0003676 nucleic acid binding; GO:0003743 translation initiation factor activity; GO:0005515 protein binding;
EUTSA_v10026209mg	0.826	0.0105594	Nad(P)H-Quinone Oxidoreductase Subunit M, Chloroplastic (Fragment) Species=Noccaea Caerulescens Taxid=107243 Gene=Lc_Tr7510_C0_G1_I1_G.26707(Predicted) Os=Eutrema Salsugineum Ox=72664 Gn=Eutsa_V10026209Mg Pe=4 Sv=1	GO:0044699 single-organism process; GO:0008152 metabolic process; GO:0055114 oxidation-reduction process; GO:0044710 single-organism metabolic process;		GO:0016651 oxidoreductase activity, acting on NAD(P)H; GO:0003824 catalytic activity; GO:0016655 oxidoreductase activity, acting on NAD(P)H, quinone or similar compound as acceptor; GO:0016491 oxidoreductase activity;
EUTSA_v10020583mg	0.821	0.022461	Galactokinase Species=Noccaea Caerulescens Taxid=107243 Gene=Lc_Tr9072_C0_G1_I1_G.32641(Predicted) Os=Eutrema Salsugineum Ox=72664 Gn=Eutsa_V10020583Mg Pe=4 Sv=1	GO:0016310 phosphorylation; GO:0044281 small molecule metabolic process; GO:0044699 single-organism process; GO:0005975 carbohydrate metabolic process; GO:0044238 primary metabolic process; GO:0044237 cellular metabolic process; GO:0006796 phosphate-containing compound metabolic process; GO:0071704 organic substance metabolic process; GO:0044723 single-organism carbohydrate metabolic process; GO:…	GO:0044424 intracellular part; GO:0005623 cell; GO:0044464 cell part; GO:0005622 intracellular; GO:0005737 cytoplasm;	GO:0005524 ATP binding; GO:1901265 nucleoside phosphate binding; GO:0016773 phosphotransferase activity, alcohol group as acceptor; GO:0001882 nucleoside binding; GO:0043167 ion binding; GO:0000166 nucleotide binding; GO:0097159 organic cyclic compound binding; GO:1901363 heterocyclic compound binding; GO:0032549 ribonucleoside binding; GO:0019200 carbohydrate kinase activity; GO:0097367 carbohyd…
EUTSA_v10016218mg	1.259	0.0030842	Rna Polymerase Ii Degradation Factor 1-Like Isoform X1 [Brassica Oleracea Var. Oleracea]			GO:0005515 protein binding; GO:0005488 binding;
EUTSA_v10018099mg	0.704	0.0107375	Alpha-Amylase 3, Chloroplastic [Camelina Sativa]	GO:0008152 metabolic process; GO:0005975 carbohydrate metabolic process; GO:0044238 primary metabolic process; GO:0071704 organic substance metabolic process;		GO:0004556 alpha-amylase activity; GO:0016160 amylase activity; GO:0003824 catalytic activity; GO:0005488 binding; GO:0043167 ion binding; GO:0016798 hydrolase activity, acting on glycosyl bonds; GO:0043169 cation binding; GO:0004553 hydrolase activity, hydrolyzing O-glycosyl compounds; GO:0046872 metal ion binding; GO:0016787 hydrolase activity; GO:0005509 calcium ion binding;	eus00500 Starch and sucrose metabolism - Eutrema salsugineum; eus01100 Metabolic pathways - Eutrema salsugineum;
EUTSA_v10018543mg	1.404	0.0174393	Cbs Domain-Containing Protein [Arabidopsis Lyrata Subsp. Lyrata]
EUTSA_v10024387mg	1.296	0.0079223	Beta-Galactosidase Os=Eutrema Salsugineum Ox=72664 Gn=Eutsa_V10024387Mg Pe=3 Sv=1	GO:0008152 metabolic process; GO:0005975 carbohydrate metabolic process; GO:0044238 primary metabolic process; GO:0071704 organic substance metabolic process;		GO:0015925 galactosidase activity; GO:0003824 catalytic activity; GO:0005488 binding; GO:0016798 hydrolase activity, acting on glycosyl bonds; GO:0030246 carbohydrate binding; GO:0004553 hydrolase activity, hydrolyzing O-glycosyl compounds; GO:0016787 hydrolase activity; GO:0004565 beta-galactosidase activity;
EUTSA_v10016712mg	0.587	0.027563	Probable Sucrose-Phosphatase 2 [Camelina Sativa]	GO:0005986 sucrose biosynthetic process; GO:0016051 carbohydrate biosynthetic process; GO:0044711 single-organism biosynthetic process; GO:0044763 single-organism cellular process; GO:0044699 single-organism process; GO:0009058 biosynthetic process; GO:0005984 disaccharide metabolic process; GO:0005975 carbohydrate metabolic process; GO:0044238 primary metabolic process; GO:0009312 oligosaccharid…		GO:0000287 magnesium ion binding; GO:0050307 sucrose-phosphate phosphatase activity; GO:0019203 carbohydrate phosphatase activity; GO:0003824 catalytic activity; GO:0042578 phosphoric ester hydrolase activity; GO:0016791 phosphatase activity; GO:0005488 binding; GO:0016788 hydrolase activity, acting on ester bonds; GO:0043167 ion binding; GO:0046872 metal ion binding; GO:0043169 cation binding; G…	eus00500 Starch and sucrose metabolism - Eutrema salsugineum;
EUTSA_v10024358mg	1.21	0.03782	Aconitate Hydratase Os=Eutrema Salsugineum Ox=72664 Gn=Eutsa_V10024358Mg Pe=3 Sv=1	GO:0008152 metabolic process;		GO:0003824 catalytic activity; GO:0005488 binding; GO:0051536 iron-sulfur cluster binding; GO:0003994 aconitate hydratase activity; GO:0016829 lyase activity; GO:0016836 hydro-lyase activity; GO:0051539 4 iron, 4 sulfur cluster binding; GO:0016835 carbon-oxygen lyase activity; GO:0051540 metal cluster binding;	eus01110 Biosynthesis of secondary metabolites - Eutrema salsugineum; eus01230 Biosynthesis of amino acids - Eutrema salsugineum; eus01210 2-Oxocarboxylic acid metabolism - Eutrema salsugineum; eus00020 Citrate cycle (TCA cycle) - Eutrema salsugineum; eus00630 Glyoxylate and dicarboxylate metabolism - Eutrema salsugineum; eus01200 Carbon metabolism - Eutrema salsugineum; eus01100 Metabolic pathwa…
EUTSA_v10025259mg	0.683	0.011395	Phosphoserine Aminotransferase Os=Eutrema Salsugineum Ox=72664 Gn=Eutsa_V10025259Mg Pe=3 Sv=1	GO:0008652 cellular amino acid biosynthetic process; GO:0016053 organic acid biosynthetic process; GO:0044711 single-organism biosynthetic process; GO:0044281 small molecule metabolic process; GO:0044763 single-organism cellular process; GO:0006807 nitrogen compound metabolic process; GO:0044699 single-organism process; GO:0009058 biosynthetic process; GO:1901605 alpha-amino acid metabolic proces…		GO:0016769 transferase activity, transferring nitrogenous groups; GO:0004648 O-phospho-L-serine:2-oxoglutarate aminotransferase activity; GO:0008483 transaminase activity; GO:0003824 catalytic activity; GO:0016740 transferase activity;	eus01230 Biosynthesis of amino acids - Eutrema salsugineum; eus00270 Cysteine and methionine metabolism - Eutrema salsugineum; eus01200 Carbon metabolism - Eutrema salsugineum; eus00750 Vitamin B6 metabolism - Eutrema salsugineum; eus03018 RNA degradation - Eutrema salsugineum; eus01100 Metabolic pathways - Eutrema salsugineum;
EUTSA_v10019225mg	0.487	0.0051205	Bnaa07G24530D Protein Species=Brassica Napus Taxid=3708 Gene=Bnaa07G24530D(Predicted) Os=Eutrema Salsugineum Ox=72664 Gn=Eutsa_V10019225Mg Pe=4 Sv=1	GO:0006518 peptide metabolic process; GO:0043043 peptide biosynthetic process; GO:0044267 cellular protein metabolic process; GO:0006807 nitrogen compound metabolic process; GO:0009058 biosynthetic process; GO:0043603 cellular amide metabolic process; GO:0044238 primary metabolic process; GO:1901566 organonitrogen compound biosynthetic process; GO:1901576 organic substance biosynthetic process; G…	GO:0005840 ribosome; GO:0043226 organelle; GO:0043229 intracellular organelle; GO:0043232 intracellular non-membrane-bounded organelle; GO:0044464 cell part; GO:0005622 intracellular; GO:0005737 cytoplasm; GO:0032991 macromolecular complex; GO:0044424 intracellular part; GO:1990904 ribonucleoprotein complex; GO:0005623 cell; GO:0030529 intracellular ribonucleoprotein complex; GO:0044444 cytoplasm…	GO:0003735 structural constituent of ribosome; GO:0005198 structural molecule activity;
EUTSA_v10018090mg	1.761	0.00024018	Alpha-Xylosidase 1-Like [Brassica Oleracea Var. Oleracea]	GO:0008152 metabolic process; GO:0005975 carbohydrate metabolic process; GO:0044238 primary metabolic process; GO:0071704 organic substance metabolic process;		GO:0004553 hydrolase activity, hydrolyzing O-glycosyl compounds; GO:0030246 carbohydrate binding; GO:0016787 hydrolase activity; GO:0003824 catalytic activity; GO:0005488 binding; GO:0016798 hydrolase activity, acting on glycosyl bonds;
EUTSA_v10026999mg	1.435	0.0061439	Bnaa03G53100D Protein Species=Brassica Napus Taxid=3708 Gene=Bnaa03G53100D(Predicted) Os=Eutrema Salsugineum Ox=72664 Gn=Eutsa_V10026999Mg Pe=4 Sv=1	GO:0006508 proteolysis; GO:0008152 metabolic process; GO:0043170 macromolecule metabolic process; GO:0019538 protein metabolic process; GO:0044238 primary metabolic process; GO:0071704 organic substance metabolic process;		GO:0004252 serine-type endopeptidase activity; GO:0004175 endopeptidase activity; GO:0008233 peptidase activity; GO:0003824 catalytic activity; GO:0017171 serine hydrolase activity; GO:0008236 serine-type peptidase activity; GO:0070011 peptidase activity, acting on L-amino acid peptides; GO:0016787 hydrolase activity;
EUTSA_v10021488mg	1.243	0.013021	Adenylyl-Sulfate Kinase Os=Eutrema Salsugineum Ox=72664 Gn=Eutsa_V10021488Mg Pe=3 Sv=1	GO:0000103 sulfate assimilation; GO:0006790 sulfur compound metabolic process; GO:0016310 phosphorylation; GO:0008152 metabolic process; GO:0006793 phosphorus metabolic process; GO:0009058 biosynthetic process; GO:0070814 hydrogen sulfide biosynthetic process; GO:0009987 cellular process; GO:0044237 cellular metabolic process; GO:0044272 sulfur compound biosynthetic process; GO:0044249 cellular b…		GO:0005524 ATP binding; GO:1901265 nucleoside phosphate binding; GO:0016773 phosphotransferase activity, alcohol group as acceptor; GO:0001882 nucleoside binding; GO:0043167 ion binding; GO:0000166 nucleotide binding; GO:0097159 organic cyclic compound binding; GO:1901363 heterocyclic compound binding; GO:0032549 ribonucleoside binding; GO:0097367 carbohydrate derivative binding; GO:0016301 kinas…	eus00230 Purine metabolism - Eutrema salsugineum; eus00920 Sulfur metabolism - Eutrema salsugineum; eus01100 Metabolic pathways - Eutrema salsugineum;
EUTSA_v10025048mg	1.433	0.031801	Glycosyltransferase Os=Eutrema Salsugineum Ox=72664 Gn=Eutsa_V10025048Mg Pe=3 Sv=1	GO:0008152 metabolic process;		GO:0016757 transferase activity, transferring glycosyl groups; GO:0016758 transferase activity, transferring hexosyl groups; GO:0003824 catalytic activity; GO:0016740 transferase activity;	eus01110 Biosynthesis of secondary metabolites - Eutrema salsugineum; eus00940 Phenylpropanoid biosynthesis - Eutrema salsugineum;
EUTSA_v10026028mg	1.279	0.0186036	Caffeoyl-Coa O-Methyltransferase 1-Like [Camelina Sativa]	GO:0008152 metabolic process; GO:0032259 methylation;		GO:0016741 transferase activity, transferring one-carbon groups; GO:0008171 O-methyltransferase activity; GO:0008168 methyltransferase activity; GO:0003824 catalytic activity; GO:0016740 transferase activity;	eus04712 Circadian rhythm - plant - Eutrema salsugineum; eus01110 Biosynthesis of secondary metabolites - Eutrema salsugineum; eus00941 Flavonoid biosynthesis - Eutrema salsugineum; eus00999 Biosynthesis of secondary metabolites - unclassified - Eutrema salsugineum; eus00940 Phenylpropanoid biosynthesis - Eutrema salsugineum; eus01100 Metabolic pathways - Eutrema salsugineum;
EUTSA_v10020033mg	1.273	0.026982	Histidine--Trna Ligase, Cytoplasmic [Camelina Sativa]	GO:0006518 peptide metabolic process; GO:0006725 cellular aromatic compound metabolic process; GO:0044267 cellular protein metabolic process; GO:0044699 single-organism process; GO:0009058 biosynthetic process; GO:1901566 organonitrogen compound biosynthetic process; GO:0043039 tRNA aminoacylation; GO:0044237 cellular metabolic process; GO:0071704 organic substance metabolic process; GO:0008152 m…	GO:0044424 intracellular part; GO:0005623 cell; GO:0044464 cell part; GO:0005622 intracellular; GO:0005737 cytoplasm;	GO:0016876 ligase activity, forming aminoacyl-tRNA and related compounds; GO:0005524 ATP binding; GO:1901265 nucleoside phosphate binding; GO:0016875 ligase activity, forming carbon-oxygen bonds; GO:0001882 nucleoside binding; GO:0043167 ion binding; GO:0016874 ligase activity; GO:0000166 nucleotide binding; GO:0097159 organic cyclic compound binding; GO:1901363 heterocyclic compound binding; GO:…	eus00970 Aminoacyl-tRNA biosynthesis - Eutrema salsugineum;
EUTSA_v10020476mg	1.664	0.0190615	Beta-Catenin-Like Protein 1 (Fragment) Species=Noccaea Caerulescens Taxid=107243 Gene=Mp_Tr13655_C0_G1_I1_G.39973(Predicted) Os=Eutrema Salsugineum Ox=72664 Gn=Eutsa_V10020476Mg Pe=4 Sv=1			GO:0005488 binding;	eus03040 Spliceosome - Eutrema salsugineum;
EUTSA_v10022439mg	0.577	0.0132236	Ribosomal Protein S19E Family Protein [Arabidopsis Thaliana]	GO:0006518 peptide metabolic process; GO:0043043 peptide biosynthetic process; GO:0044267 cellular protein metabolic process; GO:0006807 nitrogen compound metabolic process; GO:0009058 biosynthetic process; GO:0043603 cellular amide metabolic process; GO:0044238 primary metabolic process; GO:1901566 organonitrogen compound biosynthetic process; GO:1901576 organic substance biosynthetic process; G…	GO:0005840 ribosome; GO:0043226 organelle; GO:0043229 intracellular organelle; GO:0043232 intracellular non-membrane-bounded organelle; GO:0044464 cell part; GO:0005622 intracellular; GO:0005737 cytoplasm; GO:0032991 macromolecular complex; GO:0044424 intracellular part; GO:1990904 ribonucleoprotein complex; GO:0005623 cell; GO:0030529 intracellular ribonucleoprotein complex; GO:0044444 cytoplasm…	GO:0003735 structural constituent of ribosome; GO:0005198 structural molecule activity;	eus03010 Ribosome - Eutrema salsugineum;
EUTSA_v10024287mg	1.741	0.0131013	Lysine-Ketoglutarate Reductase/Saccharopine Dehydrogenase Bifunctional Enzyme [Arabidopsis Thaliana]	GO:0044699 single-organism process; GO:0008152 metabolic process; GO:0055114 oxidation-reduction process; GO:0044710 single-organism metabolic process;		GO:0003824 catalytic activity; GO:0016491 oxidoreductase activity;	eus01110 Biosynthesis of secondary metabolites - Eutrema salsugineum; eus00310 Lysine degradation - Eutrema salsugineum; eus01100 Metabolic pathways - Eutrema salsugineum;
GATC	0.772	0.038741	Glutamyl-Trna(Gln) Amidotransferase Subunit C, Chloroplastic/Mitochondrial Os=Eutrema Salsugineum Ox=72664 Gn=Gatc Pe=3 Sv=1	GO:0065008 regulation of biological quality; GO:0006518 peptide metabolic process; GO:0010608 posttranscriptional regulation of gene expression; GO:0044699 single-organism process; GO:0009058 biosynthetic process; GO:0044237 cellular metabolic process; GO:0008152 metabolic process; GO:0006520 cellular amino acid metabolic process; GO:0043170 macromolecule metabolic process; GO:0019538 protein met…	GO:0043229 intracellular organelle; GO:0005737 cytoplasm; GO:0030956 glutamyl-tRNA(Gln) amidotransferase complex; GO:0032991 macromolecular complex; GO:0044424 intracellular part; GO:0005623 cell; GO:0005739 mitochondrion; GO:0009507 chloroplast; GO:0043231 intracellular membrane-bounded organelle; GO:0043226 organelle; GO:0005622 intracellular; GO:0044464 cell part; GO:0043234 protein complex; G…	GO:0005524 ATP binding; GO:1901265 nucleoside phosphate binding; GO:0016874 ligase activity; GO:0001882 nucleoside binding; GO:0043167 ion binding; GO:0000166 nucleotide binding; GO:0016884 carbon-nitrogen ligase activity, with glutamine as amido-N-donor; GO:0016879 ligase activity, forming carbon-nitrogen bonds; GO:0097159 organic cyclic compound binding; GO:1901363 heterocyclic compound binding…	eus00970 Aminoacyl-tRNA biosynthesis - Eutrema salsugineum; eus01100 Metabolic pathways - Eutrema salsugineum;
EUTSA_v10024276mg	1.301	0.022524	Sec24-Like Transport Protein Species=Arabidopsis Thaliana Taxid=3702 Gene=At4G32640(Predicted) Os=Eutrema Salsugineum Ox=72664 Gn=Eutsa_V10024276Mg Pe=4 Sv=1	GO:0045184 establishment of protein localization; GO:0006810 transport; GO:0046907 intracellular transport; GO:0070727 cellular macromolecule localization; GO:0051649 establishment of localization in cell; GO:0016192 vesicle-mediated transport; GO:0006886 intracellular protein transport; GO:0048193 Golgi vesicle transport; GO:0071702 organic substance transport; GO:0008104 protein localization; G…	GO:0016020 membrane; GO:0030658 transport vesicle membrane; GO:0031410 cytoplasmic vesicle; GO:0031090 organelle membrane; GO:0098796 membrane protein complex; GO:0005737 cytoplasm; GO:0031982 vesicle; GO:0044433 cytoplasmic vesicle part; GO:0032991 macromolecular complex; GO:0044424 intracellular part; GO:0030120 vesicle coat; GO:0005623 cell; GO:0044422 organelle part; GO:0030662 coated vesicle…	GO:0043169 cation binding; GO:0046872 metal ion binding; GO:0008270 zinc ion binding; GO:0046914 transition metal ion binding; GO:0005488 binding; GO:0043167 ion binding;	eus04141 Protein processing in endoplasmic reticulum - Eutrema salsugineum;
EUTSA_v10023526mg	0.526	0.0072562	Alcohol Dehydrogenase-Like 4 (Fragment) Species=Noccaea Caerulescens Taxid=107243 Gene=Le_Tr1851_C0_G1_I1_G.4835(Predicted) Os=Eutrema Salsugineum Ox=72664 Gn=Eutsa_V10023526Mg Pe=3 Sv=1	GO:0044699 single-organism process; GO:0008152 metabolic process; GO:0055114 oxidation-reduction process; GO:0044710 single-organism metabolic process;		GO:0046914 transition metal ion binding; GO:0003824 catalytic activity; GO:0005488 binding; GO:0043167 ion binding; GO:0046872 metal ion binding; GO:0043169 cation binding; GO:0008270 zinc ion binding; GO:0016491 oxidoreductase activity;	eus01110 Biosynthesis of secondary metabolites - Eutrema salsugineum; eus00071 Fatty acid degradation - Eutrema salsugineum; eus00350 Tyrosine metabolism - Eutrema salsugineum; eus00010 Glycolysis / Gluconeogenesis - Eutrema salsugineum; eus01100 Metabolic pathways - Eutrema salsugineum;
EUTSA_v10017081mg	1.8	0.00090397	Putative Methyltransferase Ddb_G0268948 Isoform X2 [Brassica Napus]	GO:0008152 metabolic process; GO:0032259 methylation;		GO:0016741 transferase activity, transferring one-carbon groups; GO:0008168 methyltransferase activity; GO:0003824 catalytic activity; GO:0016740 transferase activity;
EUTSA_v10017049mg	0.482	0.0103649	Bnaa03G19630D Protein Species=Brassica Napus Taxid=3708 Gene=Bnaa03G19630D(Predicted) Os=Eutrema Salsugineum Ox=72664 Gn=Eutsa_V10017049Mg Pe=3 Sv=1	GO:0006518 peptide metabolic process; GO:0043043 peptide biosynthetic process; GO:0044267 cellular protein metabolic process; GO:0006807 nitrogen compound metabolic process; GO:0009058 biosynthetic process; GO:0043603 cellular amide metabolic process; GO:0044238 primary metabolic process; GO:1901566 organonitrogen compound biosynthetic process; GO:1901576 organic substance biosynthetic process; G…	GO:0005840 ribosome; GO:0043229 intracellular organelle; GO:0043232 intracellular non-membrane-bounded organelle; GO:0015935 small ribosomal subunit; GO:0044446 intracellular organelle part; GO:0005737 cytoplasm; GO:0032991 macromolecular complex; GO:0044424 intracellular part; GO:0005623 cell; GO:0044422 organelle part; GO:0043228 non-membrane-bounded organelle; GO:0043226 organelle; GO:0044391 …	GO:0097159 organic cyclic compound binding; GO:1901363 heterocyclic compound binding; GO:0003723 RNA binding; GO:0005488 binding; GO:0003676 nucleic acid binding; GO:0005198 structural molecule activity; GO:0003735 structural constituent of ribosome;	eus03010 Ribosome - Eutrema salsugineum;
EUTSA_v10017395mg	3.455	0.0166819	Cold-Responsive Protein [Arabidopsis Lyrata Subsp. Lyrata]
EUTSA_v10016192mg	1.295	0.00135907	Phosphoenolpyruvate Carboxylase 2 (Fragment) Species=Noccaea Caerulescens Taxid=107243 Gene=Mp_Tr26464_C0_G1_I1_G.77145(Predicted) Os=Eutrema Salsugineum Ox=72664 Gn=Eutsa_V10016192Mg Pe=3 Sv=1	GO:0072350 tricarboxylic acid metabolic process; GO:0055114 oxidation-reduction process; GO:0044281 small molecule metabolic process; GO:0044763 single-organism cellular process; GO:0006099 tricarboxylic acid cycle; GO:0044699 single-organism process; GO:0044238 primary metabolic process; GO:0045333 cellular respiration; GO:0044237 cellular metabolic process; GO:0071704 organic substance metaboli…		GO:0016831 carboxy-lyase activity; GO:0016829 lyase activity; GO:0008964 phosphoenolpyruvate carboxylase activity; GO:0003824 catalytic activity; GO:0016830 carbon-carbon lyase activity; GO:0004611 phosphoenolpyruvate carboxykinase activity;	eus00620 Pyruvate metabolism - Eutrema salsugineum; eus01200 Carbon metabolism - Eutrema salsugineum; eus00710 Carbon fixation in photosynthetic organisms - Eutrema salsugineum; eus01100 Metabolic pathways - Eutrema salsugineum;
EUTSA_v10026105mg	0.759	0.027677	Inorganic Pyrophosphatase 3 Species=Noccaea Caerulescens Taxid=107243 Gene=Mp_Tr7399_C0_G1_I1_G.21318(Predicted) Os=Eutrema Salsugineum Ox=72664 Gn=Eutsa_V10026105Mg Pe=4 Sv=1	GO:0008152 metabolic process; GO:0016311 dephosphorylation; GO:0044237 cellular metabolic process; GO:0006793 phosphorus metabolic process; GO:0009987 cellular process; GO:0006796 phosphate-containing compound metabolic process;		GO:0016787 hydrolase activity; GO:0003824 catalytic activity; GO:0042578 phosphoric ester hydrolase activity; GO:0016791 phosphatase activity; GO:0016788 hydrolase activity, acting on ester bonds;	eus00750 Vitamin B6 metabolism - Eutrema salsugineum; eus01100 Metabolic pathways - Eutrema salsugineum;
EUTSA_v10001927mg	0.759	0.014396	Wd Repeat-Containing Protein 70 Species=Noccaea Caerulescens Taxid=107243 Gene=Lc_Tr975_C0_G1_I1_G.2551(Predicted) Os=Eutrema Salsugineum Ox=72664 Gn=Eutsa_V10001927Mg Pe=4 Sv=1			GO:0005515 protein binding; GO:0005488 binding;
EUTSA_v10025662mg	0.816	0.048621	Heterodimeric Geranylgeranyl Pyrophosphate Synthase Small Subunit, Chloroplastic [Brassica Rapa]	GO:0006720 isoprenoid metabolic process; GO:0044711 single-organism biosynthetic process; GO:0044763 single-organism cellular process; GO:0044699 single-organism process; GO:0009058 biosynthetic process; GO:0044255 cellular lipid metabolic process; GO:0044238 primary metabolic process; GO:1901576 organic substance biosynthetic process; GO:0044237 cellular metabolic process; GO:0044249 cellular bi…		GO:0016740 transferase activity; GO:0003824 catalytic activity;	eus01110 Biosynthesis of secondary metabolites - Eutrema salsugineum; eus00900 Terpenoid backbone biosynthesis - Eutrema salsugineum; eus01100 Metabolic pathways - Eutrema salsugineum;
EUTSA_v10025753mg	1.404	0.018878	Pi-Plc X-Box Domain-Containing Protein Ddb_G0293730-Like [Brassica Napus]	GO:0044699 single-organism process; GO:0008152 metabolic process; GO:0044238 primary metabolic process; GO:0044710 single-organism metabolic process; GO:0006629 lipid metabolic process; GO:0071704 organic substance metabolic process;		GO:0008081 phosphoric diester hydrolase activity; GO:0016787 hydrolase activity; GO:0003824 catalytic activity; GO:0042578 phosphoric ester hydrolase activity; GO:0016788 hydrolase activity, acting on ester bonds;
EUTSA_v10024196mg	0.611	0.0071016	Tetratricopeptide Repeat (Tpr)-Like Superfamily Protein [Arabidopsis Thaliana]			GO:0005515 protein binding; GO:0005488 binding;
EUTSA_v10025073mg	0.529	0.0036785	Alanine--Glyoxylate Aminotransferase 2 Homolog 1, Mitochondrial [Brassica Rapa]			GO:0097159 organic cyclic compound binding; GO:1901363 heterocyclic compound binding; GO:0016769 transferase activity, transferring nitrogenous groups; GO:0003824 catalytic activity; GO:0005488 binding; GO:0043167 ion binding; GO:0043168 anion binding; GO:0008483 transaminase activity; GO:0016740 transferase activity; GO:0048037 cofactor binding; GO:0030170 pyridoxal phosphate binding;	eus01110 Biosynthesis of secondary metabolites - Eutrema salsugineum; eus04120 Ubiquitin mediated proteolysis - Eutrema salsugineum; eus00270 Cysteine and methionine metabolism - Eutrema salsugineum; eus00240 Pyrimidine metabolism - Eutrema salsugineum; eus03018 RNA degradation - Eutrema salsugineum; eus01100 Metabolic pathways - Eutrema salsugineum;
EUTSA_v10026128mg	1.395	0.0024619	Lipoxygenase Homology Domain-Containing Protein 1 (Fragment) Species=Noccaea Caerulescens Taxid=107243 Gene=Ga_Tr17419_C0_G1_I1_G.55703(Predicted) Os=Eutrema Salsugineum Ox=72664 Gn=Eutsa_V10026128Mg Pe=4 Sv=1		GO:0031224 intrinsic component of membrane; GO:0016020 membrane; GO:0016021 integral component of membrane; GO:0044425 membrane part;	GO:0005515 protein binding; GO:0005488 binding;
EUTSA_v10025198mg	1.255	0.0142623	Dnaj Heat Shock Family Protein [Arabidopsis Lyrata Subsp. Lyrata]	GO:0006457 protein folding; GO:0050896 response to stimulus; GO:0006950 response to stress; GO:0009987 cellular process; GO:0009408 response to heat; GO:0009628 response to abiotic stimulus; GO:0009266 response to temperature stimulus;		GO:0005524 ATP binding; GO:0031072 heat shock protein binding; GO:1901265 nucleoside phosphate binding; GO:0001882 nucleoside binding; GO:0043167 ion binding; GO:0005515 protein binding; GO:0000166 nucleotide binding; GO:0097159 organic cyclic compound binding; GO:1901363 heterocyclic compound binding; GO:0032549 ribonucleoside binding; GO:0097367 carbohydrate derivative binding; GO:0032553 ribon…
EUTSA_v10026399mg	0.829	0.031239	Maternal Effect Embryo Arrest 59 [Arabidopsis Thaliana]
EUTSA_v10025481mg	0.743	0.0090599	Geranylgeranyl Pyrophosphate Synthase, Chloroplastic/Chromoplastic Species=Noccaea Caerulescens Taxid=107243 Gene=Le_Tr13837_C0_G1_I1_G.44465(Predicted) Os=Eutrema Salsugineum Ox=72664 Gn=Eutsa_V10025481Mg Pe=3 Sv=1	GO:0006720 isoprenoid metabolic process; GO:0044711 single-organism biosynthetic process; GO:0044763 single-organism cellular process; GO:0044699 single-organism process; GO:0009058 biosynthetic process; GO:0044255 cellular lipid metabolic process; GO:0044238 primary metabolic process; GO:1901576 organic substance biosynthetic process; GO:0044237 cellular metabolic process; GO:0044249 cellular bi…		GO:0016740 transferase activity; GO:0003824 catalytic activity;	eus01110 Biosynthesis of secondary metabolites - Eutrema salsugineum; eus00900 Terpenoid backbone biosynthesis - Eutrema salsugineum; eus01100 Metabolic pathways - Eutrema salsugineum;
EUTSA_v10024649mg	1.226	0.0059378	Aminopeptidase P1 [Arabidopsis Thaliana]	GO:0006508 proteolysis; GO:0008152 metabolic process; GO:0043170 macromolecule metabolic process; GO:0019538 protein metabolic process; GO:0044238 primary metabolic process; GO:0071704 organic substance metabolic process;		GO:0008233 peptidase activity; GO:0008238 exopeptidase activity; GO:0003824 catalytic activity; GO:0005488 binding; GO:0070006 metalloaminopeptidase activity; GO:0008235 metalloexopeptidase activity; GO:0043167 ion binding; GO:0070011 peptidase activity, acting on L-amino acid peptides; GO:0043169 cation binding; GO:0046872 metal ion binding; GO:0004177 aminopeptidase activity; GO:0008237 metallo…
PSD2	1.236	0.044598	Phosphatidylserine Decarboxylase Proenzyme 2 Os=Eutrema Salsugineum Ox=72664 Gn=Psd2 Pe=3 Sv=1	GO:0006646 phosphatidylethanolamine biosynthetic process; GO:0046486 glycerolipid metabolic process; GO:0008654 phospholipid biosynthetic process; GO:0044699 single-organism process; GO:0009058 biosynthetic process; GO:0044255 cellular lipid metabolic process; GO:0016485 protein processing; GO:0044237 cellular metabolic process; GO:0006796 phosphate-containing compound metabolic process; GO:00717…	GO:0016020 membrane;	GO:0003824 catalytic activity; GO:0005488 binding; GO:0004609 phosphatidylserine decarboxylase activity; GO:0016830 carbon-carbon lyase activity; GO:0043167 ion binding; GO:0016831 carboxy-lyase activity; GO:0043169 cation binding; GO:0046872 metal ion binding; GO:0016829 lyase activity; GO:0005515 protein binding; GO:0005509 calcium ion binding;	eus00564 Glycerophospholipid metabolism - Eutrema salsugineum; eus01110 Biosynthesis of secondary metabolites - Eutrema salsugineum; eus01100 Metabolic pathways - Eutrema salsugineum;
EUTSA_v10024382mg	1.276	0.0030605	Phospholipase D Os=Eutrema Salsugineum Ox=72664 Gn=Eutsa_V10024382Mg Pe=3 Sv=1	GO:0046470 phosphatidylcholine metabolic process; GO:0016042 lipid catabolic process; GO:0046486 glycerolipid metabolic process; GO:0044712 single-organism catabolic process; GO:0044763 single-organism cellular process; GO:0006807 nitrogen compound metabolic process; GO:0097164 ammonium ion metabolic process; GO:0044699 single-organism process; GO:0044255 cellular lipid metabolic process; GO:0044…	GO:0016020 membrane;	GO:0070290 N-acylphosphatidylethanolamine-specific phospholipase D activity; GO:0043167 ion binding; GO:0004630 phospholipase D activity; GO:0005515 protein binding; GO:0016787 hydrolase activity; GO:0016298 lipase activity; GO:0003824 catalytic activity; GO:0042578 phosphoric ester hydrolase activity; GO:0005488 binding; GO:0016788 hydrolase activity, acting on ester bonds; GO:0004620 phospholip…	eus00564 Glycerophospholipid metabolism - Eutrema salsugineum; eus01110 Biosynthesis of secondary metabolites - Eutrema salsugineum; eus00565 Ether lipid metabolism - Eutrema salsugineum; eus04144 Endocytosis - Eutrema salsugineum; eus01100 Metabolic pathways - Eutrema salsugineum;
EUTSA_v10026627mg	0.555	0.0055812	Ribosomal Protein S25 Family Protein [Arabidopsis Thaliana]				eus03010 Ribosome - Eutrema salsugineum;
EUTSA_v10024368mg	1.29	0.030938	Coatomer Subunit Gamma Os=Eutrema Salsugineum Ox=72664 Gn=Eutsa_V10024368Mg Pe=3 Sv=1	GO:0046907 intracellular transport; GO:0016192 vesicle-mediated transport; GO:0071702 organic substance transport; GO:0015031 protein transport; GO:0051641 cellular localization; GO:0051234 establishment of localization; GO:0006810 transport; GO:0045184 establishment of protein localization; GO:0070727 cellular macromolecule localization; GO:0051649 establishment of localization in cell; GO:00068…	GO:0016020 membrane; GO:0031410 cytoplasmic vesicle; GO:0031090 organelle membrane; GO:0098796 membrane protein complex; GO:0030137 COPI-coated vesicle; GO:0005737 cytoplasm; GO:0031982 vesicle; GO:0030660 Golgi-associated vesicle membrane; GO:0044433 cytoplasmic vesicle part; GO:0032991 macromolecular complex; GO:0044424 intracellular part; GO:0030120 vesicle coat; GO:0005623 cell; GO:0030663 CO…	GO:0005198 structural molecule activity; GO:0005488 binding;
EUTSA_v10026041mg	0.601	0.00190015	50S Ribosomal Protein L25-Like [Brassica Oleracea Var. Oleracea]	GO:0006518 peptide metabolic process; GO:0043043 peptide biosynthetic process; GO:0044267 cellular protein metabolic process; GO:0006807 nitrogen compound metabolic process; GO:0009058 biosynthetic process; GO:0043603 cellular amide metabolic process; GO:0044238 primary metabolic process; GO:1901566 organonitrogen compound biosynthetic process; GO:1901576 organic substance biosynthetic process; G…	GO:0005840 ribosome; GO:0043226 organelle; GO:0043229 intracellular organelle; GO:0043232 intracellular non-membrane-bounded organelle; GO:0044464 cell part; GO:0005622 intracellular; GO:0005737 cytoplasm; GO:0032991 macromolecular complex; GO:0044424 intracellular part; GO:1990904 ribonucleoprotein complex; GO:0005623 cell; GO:0030529 intracellular ribonucleoprotein complex; GO:0044444 cytoplasm…	GO:0097159 organic cyclic compound binding; GO:1901363 heterocyclic compound binding; GO:0003723 RNA binding; GO:0008097 5S rRNA binding; GO:0005488 binding; GO:0003676 nucleic acid binding; GO:0005198 structural molecule activity; GO:0003735 structural constituent of ribosome; GO:0019843 rRNA binding;	eus03010 Ribosome - Eutrema salsugineum;
EUTSA_v10011519mg	0.833	0.048083	Obg-Like Atpase 1 Os=Eutrema Salsugineum Ox=72664 Gn=Eutsa_V10011519Mg Pe=3 Sv=1		GO:0044424 intracellular part; GO:0005623 cell; GO:0044464 cell part; GO:0005622 intracellular; GO:0005737 cytoplasm;	GO:1901265 nucleoside phosphate binding; GO:0016817 hydrolase activity, acting on acid anhydrides; GO:0016787 hydrolase activity; GO:0043023 ribosomal large subunit binding; GO:0016887 ATPase activity; GO:0097159 organic cyclic compound binding; GO:1901363 heterocyclic compound binding; GO:0016462 pyrophosphatase activity; GO:0032553 ribonucleotide binding; GO:0003824 catalytic activity; GO:00054…
EUTSA_v10026531mg	1.405	0.00050283	Autophagy-Related Protein Os=Eutrema Salsugineum Ox=72664 Gn=Eutsa_V10026531Mg Pe=3 Sv=1	GO:0044248 cellular catabolic process; GO:0008152 metabolic process; GO:0006914 autophagy; GO:0009056 catabolic process; GO:0044237 cellular metabolic process; GO:0009987 cellular process;			eus04136 Autophagy - other - Eutrema salsugineum;
EUTSA_v10017370mg	1.579	0.00187683	Histone H2B Os=Eutrema Salsugineum Ox=72664 Gn=Eutsa_V10017370Mg Pe=3 Sv=1		GO:0043229 intracellular organelle; GO:0043232 intracellular non-membrane-bounded organelle; GO:0044446 intracellular organelle part; GO:0032991 macromolecular complex; GO:0044424 intracellular part; GO:0005623 cell; GO:0044422 organelle part; GO:0044427 chromosomal part; GO:0000786 nucleosome; GO:0043228 non-membrane-bounded organelle; GO:0043231 intracellular membrane-bounded organelle; GO:0043…	GO:0097159 organic cyclic compound binding; GO:1901363 heterocyclic compound binding; GO:0003677 DNA binding; GO:0046982 protein heterodimerization activity; GO:0005488 binding; GO:0046983 protein dimerization activity; GO:0003676 nucleic acid binding; GO:0005515 protein binding;
EUTSA_v10026150mg	1.291	0.0135834	Elongation Factor 1-Delta 1 [Camelina Sativa]	GO:0006518 peptide metabolic process; GO:0006414 translational elongation; GO:0043043 peptide biosynthetic process; GO:0044267 cellular protein metabolic process; GO:0006807 nitrogen compound metabolic process; GO:0009058 biosynthetic process; GO:0043603 cellular amide metabolic process; GO:0044238 primary metabolic process; GO:1901566 organonitrogen compound biosynthetic process; GO:1901576 orga…	GO:0044464 cell part; GO:0005622 intracellular; GO:0005737 cytoplasm; GO:0032991 macromolecular complex; GO:0044424 intracellular part; GO:0043234 protein complex; GO:0005623 cell; GO:0044444 cytoplasmic part; GO:0005853 eukaryotic translation elongation factor 1 complex;	GO:0097159 organic cyclic compound binding; GO:1901363 heterocyclic compound binding; GO:0003723 RNA binding; GO:0008135 translation factor activity, RNA binding; GO:0003746 translation elongation factor activity; GO:0005488 binding; GO:0003676 nucleic acid binding;
EUTSA_v10024796mg	1.841	0.00177538	Pectin Acetylesterase Os=Eutrema Salsugineum Ox=72664 Gn=Eutsa_V10024796Mg Pe=3 Sv=1	GO:0071554 cell wall organization or biogenesis; GO:0016043 cellular component organization; GO:0071555 cell wall organization; GO:0009987 cellular process; GO:0045229 external encapsulating structure organization; GO:0071840 cellular component organization or biogenesis;	GO:0005618 cell wall; GO:0030312 external encapsulating structure; GO:0005623 cell; GO:0005576 extracellular region; GO:0044464 cell part; GO:0071944 cell periphery;	GO:0016787 hydrolase activity; GO:0003824 catalytic activity;
EUTSA_v10016370mg	0.56	0.0008847	Phosphomethylpyrimidine Synthase, Chloroplastic [Camelina Sativa]	GO:0009110 vitamin biosynthetic process; GO:0006725 cellular aromatic compound metabolic process; GO:0044699 single-organism process; GO:0009058 biosynthetic process; GO:0042724 thiamine-containing compound biosynthetic process; GO:1901566 organonitrogen compound biosynthetic process; GO:0006772 thiamine metabolic process; GO:0044237 cellular metabolic process; GO:0044272 sulfur compound biosynth…		GO:0051536 iron-sulfur cluster binding; GO:0005488 binding; GO:0051540 metal cluster binding;	eus00730 Thiamine metabolism - Eutrema salsugineum; eus01100 Metabolic pathways - Eutrema salsugineum;
EUTSA_v10011227mg	0.756	0.0040566	Probable Lrr Receptor-Like Serine/Threonine-Protein Kinase At1G51820 [Brassica Rapa]	GO:0016310 phosphorylation; GO:0044267 cellular protein metabolic process; GO:0044238 primary metabolic process; GO:0044237 cellular metabolic process; GO:0006796 phosphate-containing compound metabolic process; GO:0071704 organic substance metabolic process; GO:0008152 metabolic process; GO:0006468 protein phosphorylation; GO:0006793 phosphorus metabolic process; GO:0044260 cellular macromolecul…	GO:0031224 intrinsic component of membrane; GO:0016020 membrane; GO:0016021 integral component of membrane; GO:0044425 membrane part;	GO:0005524 ATP binding; GO:1901265 nucleoside phosphate binding; GO:0016773 phosphotransferase activity, alcohol group as acceptor; GO:0001882 nucleoside binding; GO:0043167 ion binding; GO:0005515 protein binding; GO:0004672 protein kinase activity; GO:0000166 nucleotide binding; GO:0097159 organic cyclic compound binding; GO:1901363 heterocyclic compound binding; GO:0032549 ribonucleoside bindi…
EUTSA_v10025901mg	0.803	0.0108622	Oxidoreductase/ Transition Metal Ion Binding Protein [Arabidopsis Lyrata Subsp. Lyrata]
EUTSA_v10016690mg	0.45	0.0156555	Aspartate Aminotransferase Os=Eutrema Salsugineum Ox=72664 Gn=Eutsa_V10016690Mg Pe=4 Sv=1	GO:0044281 small molecule metabolic process; GO:0044763 single-organism cellular process; GO:0006807 nitrogen compound metabolic process; GO:0044699 single-organism process; GO:0009058 biosynthetic process; GO:0044238 primary metabolic process; GO:0044237 cellular metabolic process; GO:0071704 organic substance metabolic process; GO:0008152 metabolic process; GO:0006520 cellular amino acid metabo…		GO:0097159 organic cyclic compound binding; GO:1901363 heterocyclic compound binding; GO:0016769 transferase activity, transferring nitrogenous groups; GO:0004069 L-aspartate:2-oxoglutarate aminotransferase activity; GO:0003824 catalytic activity; GO:0005488 binding; GO:0043167 ion binding; GO:0043168 anion binding; GO:0080130 L-phenylalanine:2-oxoglutarate aminotransferase activity; GO:0008483 t…	eus01110 Biosynthesis of secondary metabolites - Eutrema salsugineum; eus01230 Biosynthesis of amino acids - Eutrema salsugineum; eus00950 Isoquinoline alkaloid biosynthesis - Eutrema salsugineum; eus01210 2-Oxocarboxylic acid metabolism - Eutrema salsugineum; eus00330 Arginine and proline metabolism - Eutrema salsugineum; eus00360 Phenylalanine metabolism - Eutrema salsugineum; eus01200 Carbon m…
EUTSA_v10026479mg	1.21	0.00106287	Nucleic Acid-Binding, Ob-Fold-Like Protein [Arabidopsis Thaliana]				eus03430 Mismatch repair - Eutrema salsugineum; eus03440 Homologous recombination - Eutrema salsugineum; eus03030 DNA replication - Eutrema salsugineum; eus03420 Nucleotide excision repair - Eutrema salsugineum;
EUTSA_v10025854mg	0.778	0.021995	Alpha/Beta-Hydrolases Superfamily Protein [Arabidopsis Thaliana]	GO:0098734 macromolecule depalmitoylation; GO:0008152 metabolic process; GO:0043170 macromolecule metabolic process; GO:0043412 macromolecule modification; GO:0098732 macromolecule deacylation; GO:0071704 organic substance metabolic process;		GO:0098599 palmitoyl hydrolase activity; GO:0016787 hydrolase activity; GO:0003824 catalytic activity;	eus01212 Fatty acid metabolism - Eutrema salsugineum; eus00062 Fatty acid elongation - Eutrema salsugineum; eus01100 Metabolic pathways - Eutrema salsugineum;
EUTSA_v10017148mg	0.458	0.0108632	Bnaa05G11250D Protein Species=Brassica Napus Taxid=3708 Gene=Bnaa05G11250D(Predicted) Os=Eutrema Salsugineum Ox=72664 Gn=Eutsa_V10017148Mg Pe=4 Sv=1	GO:0006518 peptide metabolic process; GO:0043043 peptide biosynthetic process; GO:0044267 cellular protein metabolic process; GO:0006807 nitrogen compound metabolic process; GO:0009058 biosynthetic process; GO:0043603 cellular amide metabolic process; GO:0044238 primary metabolic process; GO:1901566 organonitrogen compound biosynthetic process; GO:1901576 organic substance biosynthetic process; G…	GO:0005840 ribosome; GO:0043229 intracellular organelle; GO:0043232 intracellular non-membrane-bounded organelle; GO:0015935 small ribosomal subunit; GO:0044446 intracellular organelle part; GO:0005737 cytoplasm; GO:0032991 macromolecular complex; GO:0044424 intracellular part; GO:0005623 cell; GO:0044422 organelle part; GO:0043228 non-membrane-bounded organelle; GO:0043226 organelle; GO:0044391 …	GO:0097159 organic cyclic compound binding; GO:1901363 heterocyclic compound binding; GO:0003723 RNA binding; GO:0005488 binding; GO:0003676 nucleic acid binding; GO:0005198 structural molecule activity; GO:0003735 structural constituent of ribosome;	eus03010 Ribosome - Eutrema salsugineum;
EUTSA_v10025574mg	1.645	0.0100029	Acyl-Coa Binding Protein 2 [Arabidopsis Thaliana]		GO:0031224 intrinsic component of membrane; GO:0016020 membrane; GO:0016021 integral component of membrane; GO:0044425 membrane part;	GO:0000062 fatty-acyl-CoA binding; GO:0005488 binding; GO:0043167 ion binding; GO:0005515 protein binding; GO:0043168 anion binding; GO:0048037 cofactor binding; GO:1901681 sulfur compound binding; GO:0050662 coenzyme binding;
EUTSA_v10025367mg	0.592	0.0052647	Nadph-Protochlorophyllide Oxidoreductase Os=Eutrema Salsugineum Ox=72664 Gn=Eutsa_V10025367Mg Pe=3 Sv=1	GO:0044699 single-organism process; GO:0008152 metabolic process; GO:0055114 oxidation-reduction process; GO:0044710 single-organism metabolic process;		GO:0016627 oxidoreductase activity, acting on the CH-CH group of donors; GO:0016628 oxidoreductase activity, acting on the CH-CH group of donors, NAD or NADP as acceptor; GO:0003824 catalytic activity; GO:0016630 protochlorophyllide reductase activity; GO:0016491 oxidoreductase activity;	eus01110 Biosynthesis of secondary metabolites - Eutrema salsugineum; eus00860 Porphyrin and chlorophyll metabolism - Eutrema salsugineum; eus01100 Metabolic pathways - Eutrema salsugineum;
EUTSA_v10025074mg	0.762	0.045584	Protein Disulfide-Isomerase 5-4 Isoform X2 [Camelina Sativa]	GO:0050794 regulation of cellular process; GO:0042592 homeostatic process; GO:0065008 regulation of biological quality; GO:0050789 regulation of biological process; GO:0045454 cell redox homeostasis; GO:0044763 single-organism cellular process; GO:0019725 cellular homeostasis; GO:0044699 single-organism process; GO:0009987 cellular process; GO:0065007 biological regulation;	GO:0031224 intrinsic component of membrane; GO:0016020 membrane; GO:0005623 cell; GO:0016021 integral component of membrane; GO:0044425 membrane part;
EUTSA_v10025598mg	0.775	0.0154799	Gdsl Esterase/Lipase At4G26790 Species=Arabidopsis Thaliana Taxid=3702 Gene=At4G26790(Predicted) Os=Eutrema Salsugineum Ox=72664 Gn=Eutsa_V10025598Mg Pe=3 Sv=1			GO:0016787 hydrolase activity; GO:0003824 catalytic activity; GO:0016788 hydrolase activity, acting on ester bonds;
EUTSA_v10011646mg	0.526	0.0045406	Rack1B_At Species=Arabidopsis Thaliana Taxid=3702 Gene=Axx17_At1G42750(Predicted) Os=Eutrema Salsugineum Ox=72664 Gn=Eutsa_V10011646Mg Pe=4 Sv=1			GO:0005515 protein binding; GO:0005488 binding;
EUTSA_v10011825mg	2.304	0.0008211	Cell Wall / Vacuolar Inhibitor Of Fructosidase 1 [Brassica Napus]	GO:0065009 regulation of molecular function; GO:0044092 negative regulation of molecular function; GO:0043086 negative regulation of catalytic activity; GO:0050790 regulation of catalytic activity; GO:0065007 biological regulation;		GO:0004857 enzyme inhibitor activity; GO:0098772 molecular function regulator; GO:0030234 enzyme regulator activity;
EUTSA_v10011558mg	1.224	0.00156052	Serpin-Zx Species=Noccaea Caerulescens Taxid=107243 Gene=Lc_Tr5595_C0_G1_I1_G.19403(Predicted) Os=Eutrema Salsugineum Ox=72664 Gn=Eutsa_V10011558Mg Pe=3 Sv=1		GO:0005615 extracellular space; GO:0044421 extracellular region part; GO:0005576 extracellular region;
EUTSA_v10024695mg	0.777	0.0065377	Glucose-6-Phosphate Isomerase Os=Eutrema Salsugineum Ox=72664 Gn=Eutsa_V10024695Mg Pe=3 Sv=1	GO:0006757 ATP generation from ADP; GO:0009116 nucleoside metabolic process; GO:0042278 purine nucleoside metabolic process; GO:0006165 nucleoside diphosphate phosphorylation; GO:0046031 ADP metabolic process; GO:0019362 pyridine nucleotide metabolic process; GO:0006096 glycolytic process; GO:0009167 purine ribonucleoside monophosphate metabolic process; GO:0019319 hexose biosynthetic process; GO…		GO:0004347 glucose-6-phosphate isomerase activity; GO:0016853 isomerase activity; GO:0016860 intramolecular oxidoreductase activity; GO:0003824 catalytic activity; GO:0016861 intramolecular oxidoreductase activity, interconverting aldoses and ketoses;	eus00520 Amino sugar and nucleotide sugar metabolism - Eutrema salsugineum; eus00500 Starch and sucrose metabolism - Eutrema salsugineum; eus01110 Biosynthesis of secondary metabolites - Eutrema salsugineum; eus01200 Carbon metabolism - Eutrema salsugineum; eus00030 Pentose phosphate pathway - Eutrema salsugineum; eus00010 Glycolysis / Gluconeogenesis - Eutrema salsugineum; eus01100 Metabolic pat…
EUTSA_v10024960mg	0.668	0.049259	3-Isopropylmalate Dehydratase Large Subunit Species=Noccaea Caerulescens Taxid=107243 Gene=Lc_Tr2848_C0_G1_I1_G.11397(Predicted) Os=Eutrema Salsugineum Ox=72664 Gn=Eutsa_V10024960Mg Pe=4 Sv=1	GO:0008652 cellular amino acid biosynthetic process; GO:0016053 organic acid biosynthetic process; GO:0044711 single-organism biosynthetic process; GO:0044281 small molecule metabolic process; GO:0044763 single-organism cellular process; GO:0006807 nitrogen compound metabolic process; GO:0044699 single-organism process; GO:0009058 biosynthetic process; GO:0044238 primary metabolic process; GO:190…		GO:0003861 3-isopropylmalate dehydratase activity; GO:0003824 catalytic activity; GO:0005488 binding; GO:0051536 iron-sulfur cluster binding; GO:0016829 lyase activity; GO:0016836 hydro-lyase activity; GO:0051539 4 iron, 4 sulfur cluster binding; GO:0016835 carbon-oxygen lyase activity; GO:0051540 metal cluster binding;	eus01110 Biosynthesis of secondary metabolites - Eutrema salsugineum; eus01230 Biosynthesis of amino acids - Eutrema salsugineum; eus00660 C5-Branched dibasic acid metabolism - Eutrema salsugineum; eus01210 2-Oxocarboxylic acid metabolism - Eutrema salsugineum; eus00966 Glucosinolate biosynthesis - Eutrema salsugineum; eus00770 Pantothenate and CoA biosynthesis - Eutrema salsugineum; eus01100 Met…
EUTSA_v10004906mg	8.973	1.55863e-05	Rab18 Species=Arabidopsis Thaliana Taxid=3702 Gene=Axx17_At5G66330(Predicted) Os=Eutrema Salsugineum Ox=72664 Gn=Eutsa_V10004906Mg Pe=3 Sv=1	GO:0001101 response to acid chemical; GO:0042221 response to chemical; GO:0009415 response to water; GO:0006950 response to stress; GO:0009628 response to abiotic stimulus; GO:1901700 response to oxygen-containing compound; GO:0010035 response to inorganic substance; GO:0050896 response to stimulus;
EUTSA_v10003695mg	1.24	0.031321	Tim-Barrel Signal Transduction Protein [Arabidopsis Thaliana]			GO:0003824 catalytic activity;
EUTSA_v10025134mg	0.686	0.0045174	5'-Adenylylsulfate Reductase 3, Chloroplastic Isoform X1 [Camelina Sativa]	GO:0050794 regulation of cellular process; GO:0006790 sulfur compound metabolic process; GO:0065008 regulation of biological quality; GO:0055114 oxidation-reduction process; GO:0045454 cell redox homeostasis; GO:0044763 single-organism cellular process; GO:0019725 cellular homeostasis; GO:0044699 single-organism process; GO:0044237 cellular metabolic process; GO:0019419 sulfate reduction; GO:0042…	GO:0005623 cell;	GO:0016667 oxidoreductase activity, acting on a sulfur group of donors; GO:0016671 oxidoreductase activity, acting on a sulfur group of donors, disulfide as acceptor; GO:0003824 catalytic activity; GO:0016491 oxidoreductase activity;	eus00920 Sulfur metabolism - Eutrema salsugineum; eus01100 Metabolic pathways - Eutrema salsugineum;
EUTSA_v10017444mg	8.016	0.00029661	Protease Inhibitor/Seed Storage/Lipid Transfer Protein Family Protein [Arabidopsis Lyrata Subsp. Lyrata]	GO:0006810 transport; GO:0006869 lipid transport; GO:1902578 single-organism localization; GO:0044699 single-organism process; GO:0010876 lipid localization; GO:0071702 organic substance transport; GO:0033036 macromolecule localization; GO:0051179 localization; GO:0044765 single-organism transport; GO:0051234 establishment of localization;		GO:0008289 lipid binding; GO:0005488 binding;
EUTSA_v10026325mg	0.711	0.0150195	Calmodulin Like 42 [Arabidopsis Thaliana]			GO:0043169 cation binding; GO:0046872 metal ion binding; GO:0005509 calcium ion binding; GO:0005488 binding; GO:0043167 ion binding;	eus04626 Plant-pathogen interaction - Eutrema salsugineum;
EUTSA_v10003525mg	1.206	0.025421	Kca2 Species=Arabidopsis Thaliana Taxid=3702 Gene=Axx17_At5G65280(Predicted) Os=Eutrema Salsugineum Ox=72664 Gn=Eutsa_V10003525Mg Pe=3 Sv=1	GO:0009657 plastid organization; GO:0051640 organelle localization; GO:0016043 cellular component organization; GO:0009902 chloroplast relocation; GO:0009658 chloroplast organization; GO:0044763 single-organism cellular process; GO:0044699 single-organism process; GO:0051644 plastid localization; GO:0051656 establishment of organelle localization; GO:0007017 microtubule-based process; GO:0051234 …	GO:0005623 cell;	GO:0003774 motor activity; GO:1901265 nucleoside phosphate binding; GO:0016817 hydrolase activity, acting on acid anhydrides; GO:0005515 protein binding; GO:0016787 hydrolase activity; GO:0097159 organic cyclic compound binding; GO:1901363 heterocyclic compound binding; GO:0008092 cytoskeletal protein binding; GO:0016462 pyrophosphatase activity; GO:0003824 catalytic activity; GO:0032553 ribonucl…
EUTSA_v10004227mg	0.803	0.0140759	26S Proteasome Non-Atpase Regulatory Subunit 12 Homolog A [Brassica Oleracea Var. Oleracea]			GO:0005515 protein binding; GO:0005488 binding;	eus03050 Proteasome - Eutrema salsugineum;
EUTSA_v10016600mg	0.663	0.0141564	Bnaa03G18710D Protein Species=Brassica Napus Taxid=3708 Gene=Bnaa03G18710D(Predicted) Os=Eutrema Salsugineum Ox=72664 Gn=Eutsa_V10016600Mg Pe=4 Sv=1			GO:0005524 ATP binding; GO:1901265 nucleoside phosphate binding; GO:0001882 nucleoside binding; GO:0043167 ion binding; GO:0000166 nucleotide binding; GO:0097159 organic cyclic compound binding; GO:1901363 heterocyclic compound binding; GO:0032549 ribonucleoside binding; GO:0097367 carbohydrate derivative binding; GO:0032553 ribonucleotide binding; GO:0005488 binding; GO:0032550 purine ribonucleo…
EUTSA_v10004448mg	1.38	5.6772e-05	E3 Ubiquitin-Protein Ligase Rglg1-Like [Brassica Napus]			GO:0043169 cation binding; GO:0046872 metal ion binding; GO:0005515 protein binding; GO:0008270 zinc ion binding; GO:0046914 transition metal ion binding; GO:0005488 binding; GO:0043167 ion binding;
EUTSA_v10003705mg	1.471	2.344e-05	Beta-Galactosidase Os=Eutrema Salsugineum Ox=72664 Gn=Eutsa_V10003705Mg Pe=3 Sv=1	GO:0008152 metabolic process; GO:0005975 carbohydrate metabolic process; GO:0044238 primary metabolic process; GO:0071704 organic substance metabolic process;		GO:0004553 hydrolase activity, hydrolyzing O-glycosyl compounds; GO:0004565 beta-galactosidase activity; GO:0016787 hydrolase activity; GO:0015925 galactosidase activity; GO:0003824 catalytic activity; GO:0016798 hydrolase activity, acting on glycosyl bonds;
EUTSA_v10004379mg	1.502	7.9471e-05	Atpap29/Pap29 [Arabidopsis Lyrata Subsp. Lyrata]			GO:0016787 hydrolase activity; GO:0003824 catalytic activity;
EUTSA_v10017207mg	1.926	0.00100026	Probable Calcium-Binding Protein Cml35 [Camelina Sativa]			GO:0043169 cation binding; GO:0046872 metal ion binding; GO:0005509 calcium ion binding; GO:0005488 binding; GO:0043167 ion binding;	eus04626 Plant-pathogen interaction - Eutrema salsugineum;
EUTSA_v10005125mg	0.83	0.032276	7,8-Dihydroneopterin Aldolase Os=Eutrema Salsugineum Ox=72664 Gn=Eutsa_V10005125Mg Pe=3 Sv=1	GO:0051188 cofactor biosynthetic process; GO:0043648 dicarboxylic acid metabolic process; GO:0042559 pteridine-containing compound biosynthetic process; GO:0009110 vitamin biosynthetic process; GO:0006725 cellular aromatic compound metabolic process; GO:0016053 organic acid biosynthetic process; GO:0042398 cellular modified amino acid biosynthetic process; GO:0044699 single-organism process; GO:0…		GO:0016829 lyase activity; GO:0004150 dihydroneopterin aldolase activity; GO:0102083 7,8-dihydromonapterin aldolase activity; GO:0016832 aldehyde-lyase activity; GO:0003824 catalytic activity; GO:0016830 carbon-carbon lyase activity;	eus00790 Folate biosynthesis - Eutrema salsugineum; eus01100 Metabolic pathways - Eutrema salsugineum;
EUTSA_v10004721mg	0.807	0.0168402	Hypersensitive-Induced Response Protein 1-Like [Brassica Napus]
EUTSA_v10024608mg	0.701	0.0039434	Dihydrolipoamide Dehydrogenase [Arabidopsis Thaliana]	GO:0050794 regulation of cellular process; GO:0042592 homeostatic process; GO:0065008 regulation of biological quality; GO:0008152 metabolic process; GO:0050789 regulation of biological process; GO:0055114 oxidation-reduction process; GO:0044710 single-organism metabolic process; GO:0045454 cell redox homeostasis; GO:0044763 single-organism cellular process; GO:0019725 cellular homeostasis; GO:00…	GO:0005623 cell;	GO:0016651 oxidoreductase activity, acting on NAD(P)H; GO:1901265 nucleoside phosphate binding; GO:0050660 flavin adenine dinucleotide binding; GO:0043167 ion binding; GO:0000166 nucleotide binding; GO:0016668 oxidoreductase activity, acting on a sulfur group of donors, NAD(P) as acceptor; GO:0048037 cofactor binding; GO:0016491 oxidoreductase activity; GO:1901363 heterocyclic compound binding; G…	eus01110 Biosynthesis of secondary metabolites - Eutrema salsugineum; eus00310 Lysine degradation - Eutrema salsugineum; eus04120 Ubiquitin mediated proteolysis - Eutrema salsugineum; eus00020 Citrate cycle (TCA cycle) - Eutrema salsugineum; eus01200 Carbon metabolism - Eutrema salsugineum; eus00380 Tryptophan metabolism - Eutrema salsugineum; eus00010 Glycolysis / Gluconeogenesis - Eutrema salsu…
EUTSA_v10004743mg	1.295	0.037782	D-Ribulose-5-Phosphate-3-Epimerase [Arabidopsis Thaliana]	GO:0008152 metabolic process; GO:0005975 carbohydrate metabolic process; GO:0044238 primary metabolic process; GO:0071704 organic substance metabolic process;		GO:0016853 isomerase activity; GO:0016857 racemase and epimerase activity, acting on carbohydrates and derivatives; GO:0003824 catalytic activity; GO:0016854 racemase and epimerase activity;	eus01110 Biosynthesis of secondary metabolites - Eutrema salsugineum; eus01230 Biosynthesis of amino acids - Eutrema salsugineum; eus00040 Pentose and glucuronate interconversions - Eutrema salsugineum; eus01200 Carbon metabolism - Eutrema salsugineum; eus00030 Pentose phosphate pathway - Eutrema salsugineum; eus00710 Carbon fixation in photosynthetic organisms - Eutrema salsugineum; eus01100 Met…
EUTSA_v10017125mg	0.596	0.00180225	Aconitase C-Terminal Domain-Containing Protein [Arabidopsis Lyrata Subsp. Lyrata]	GO:0008152 metabolic process;			eus01110 Biosynthesis of secondary metabolites - Eutrema salsugineum; eus01210 2-Oxocarboxylic acid metabolism - Eutrema salsugineum; eus00966 Glucosinolate biosynthesis - Eutrema salsugineum; eus00770 Pantothenate and CoA biosynthesis - Eutrema salsugineum; eus01100 Metabolic pathways - Eutrema salsugineum;
EUTSA_v10005090mg	0.624	0.0055808	40S Ribosomal Protein S19-3 [Raphanus Sativus]	GO:0006518 peptide metabolic process; GO:0043043 peptide biosynthetic process; GO:0044267 cellular protein metabolic process; GO:0006807 nitrogen compound metabolic process; GO:0009058 biosynthetic process; GO:0043603 cellular amide metabolic process; GO:0044238 primary metabolic process; GO:1901566 organonitrogen compound biosynthetic process; GO:1901576 organic substance biosynthetic process; G…	GO:0005840 ribosome; GO:0043226 organelle; GO:0043229 intracellular organelle; GO:0043232 intracellular non-membrane-bounded organelle; GO:0044464 cell part; GO:0005622 intracellular; GO:0005737 cytoplasm; GO:0032991 macromolecular complex; GO:0044424 intracellular part; GO:1990904 ribonucleoprotein complex; GO:0005623 cell; GO:0030529 intracellular ribonucleoprotein complex; GO:0044444 cytoplasm…	GO:0003735 structural constituent of ribosome; GO:0005198 structural molecule activity;	eus03010 Ribosome - Eutrema salsugineum;
EUTSA_v10004057mg	1.496	0.0081418	Carboxypeptidase Os=Eutrema Salsugineum Ox=72664 Gn=Eutsa_V10004057Mg Pe=3 Sv=1	GO:0006508 proteolysis; GO:0008152 metabolic process; GO:0043170 macromolecule metabolic process; GO:0019538 protein metabolic process; GO:0044238 primary metabolic process; GO:0071704 organic substance metabolic process;		GO:0004180 carboxypeptidase activity; GO:0008233 peptidase activity; GO:0008238 exopeptidase activity; GO:0017171 serine hydrolase activity; GO:0003824 catalytic activity; GO:0008236 serine-type peptidase activity; GO:0070011 peptidase activity, acting on L-amino acid peptides; GO:0004185 serine-type carboxypeptidase activity; GO:0016787 hydrolase activity; GO:0070008 serine-type exopeptidase act…
EUTSA_v10004127mg	0.821	0.02776	Bnac02G41520D Protein Species=Brassica Napus Taxid=3708 Gene=Bnac02G41520D(Predicted) Os=Eutrema Salsugineum Ox=72664 Gn=Eutsa_V10004127Mg Pe=4 Sv=1			GO:0016746 transferase activity, transferring acyl groups; GO:0016747 transferase activity, transferring acyl groups other than amino-acyl groups; GO:0003824 catalytic activity; GO:0016740 transferase activity;
EUTSA_v10025045mg	1.229	0.0178224	Aldehyde Dehydrogenase Os=Eutrema Salsugineum Ox=72664 Gn=Eutsa_V10025045Mg Pe=3 Sv=1	GO:0008152 metabolic process; GO:0055114 oxidation-reduction process; GO:0044710 single-organism metabolic process; GO:0044763 single-organism cellular process; GO:0044699 single-organism process; GO:0006081 cellular aldehyde metabolic process; GO:0009987 cellular process; GO:0044237 cellular metabolic process; GO:0071704 organic substance metabolic process;		GO:0016620 oxidoreductase activity, acting on the aldehyde or oxo group of donors, NAD or NADP as acceptor; GO:0003824 catalytic activity; GO:0004030 aldehyde dehydrogenase [NAD(P)+] activity; GO:0016491 oxidoreductase activity; GO:0016903 oxidoreductase activity, acting on the aldehyde or oxo group of donors;	eus00410 beta-Alanine metabolism - Eutrema salsugineum; eus01110 Biosynthesis of secondary metabolites - Eutrema salsugineum; eus00310 Lysine degradation - Eutrema salsugineum; eus04120 Ubiquitin mediated proteolysis - Eutrema salsugineum; eus00330 Arginine and proline metabolism - Eutrema salsugineum; eus00561 Glycerolipid metabolism - Eutrema salsugineum; eus00053 Ascorbate and aldarate metabol…
EUTSA_v10005083mg	1.829	5.5051e-05	Histone H2A Os=Eutrema Salsugineum Ox=72664 Gn=Eutsa_V10005083Mg Pe=3 Sv=1		GO:0043229 intracellular organelle; GO:0043232 intracellular non-membrane-bounded organelle; GO:0044446 intracellular organelle part; GO:0032991 macromolecular complex; GO:0044424 intracellular part; GO:0005623 cell; GO:0044422 organelle part; GO:0044427 chromosomal part; GO:0000786 nucleosome; GO:0043228 non-membrane-bounded organelle; GO:0043231 intracellular membrane-bounded organelle; GO:0043…	GO:0097159 organic cyclic compound binding; GO:1901363 heterocyclic compound binding; GO:0003677 DNA binding; GO:0046982 protein heterodimerization activity; GO:0005488 binding; GO:0046983 protein dimerization activity; GO:0003676 nucleic acid binding; GO:0005515 protein binding;
EUTSA_v10027382mg	0.474	0.0021174	Ribosomal Protein S8 (Chloroplast) [Eutrema Botschantzevii]	GO:0006518 peptide metabolic process; GO:0043043 peptide biosynthetic process; GO:0044267 cellular protein metabolic process; GO:0006807 nitrogen compound metabolic process; GO:0009058 biosynthetic process; GO:0043603 cellular amide metabolic process; GO:0044238 primary metabolic process; GO:1901566 organonitrogen compound biosynthetic process; GO:1901576 organic substance biosynthetic process; G…	GO:0005840 ribosome; GO:0043226 organelle; GO:0043229 intracellular organelle; GO:0043232 intracellular non-membrane-bounded organelle; GO:0044464 cell part; GO:0005622 intracellular; GO:0005737 cytoplasm; GO:0032991 macromolecular complex; GO:0044424 intracellular part; GO:1990904 ribonucleoprotein complex; GO:0005623 cell; GO:0030529 intracellular ribonucleoprotein complex; GO:0044444 cytoplasm…	GO:0003735 structural constituent of ribosome; GO:0005198 structural molecule activity;	eus03010 Ribosome - Eutrema salsugineum;
EUTSA_v10005085mg	0.716	0.0145369	Sec-Independent Protein Translocase Protein Tata, Chloroplastic [Camelina Sativa]	GO:0044763 single-organism cellular process; GO:0044699 single-organism process; GO:0071702 organic substance transport; GO:0015031 protein transport; GO:0051234 establishment of localization; GO:0045184 establishment of protein localization; GO:0006810 transport; GO:1902578 single-organism localization; GO:0032940 secretion by cell; GO:0009306 protein secretion; GO:0008104 protein localization; …	GO:0016020 membrane; GO:0044464 cell part; GO:0071944 cell periphery; GO:0044425 membrane part; GO:0031224 intrinsic component of membrane; GO:0005623 cell; GO:0016021 integral component of membrane; GO:0005886 plasma membrane;	GO:0022892 substrate-specific transporter activity; GO:0008565 protein transporter activity; GO:0005215 transporter activity;	eus03060 Protein export - Eutrema salsugineum;
EUTSA_v10004302mg	0.731	0.024655	30S Ribosomal Protein S1, Chloroplastic [Brassica Rapa]			GO:0097159 organic cyclic compound binding; GO:1901363 heterocyclic compound binding; GO:0005488 binding; GO:0003676 nucleic acid binding;	eus03010 Ribosome - Eutrema salsugineum;
EUTSA_v10024224mg	1.307	0.0054822	Atxdh1 [Arabidopsis Lyrata Subsp. Lyrata]	GO:0044699 single-organism process; GO:0008152 metabolic process; GO:0055114 oxidation-reduction process; GO:0044710 single-organism metabolic process;		GO:0051537 2 iron, 2 sulfur cluster binding; GO:1901265 nucleoside phosphate binding; GO:0005506 iron ion binding; GO:0050660 flavin adenine dinucleotide binding; GO:0043167 ion binding; GO:0000166 nucleotide binding; GO:0048037 cofactor binding; GO:0016491 oxidoreductase activity; GO:0016614 oxidoreductase activity, acting on CH-OH group of donors; GO:0009055 electron carrier activity; GO:190136…	eus01110 Biosynthesis of secondary metabolites - Eutrema salsugineum; eus04146 Peroxisome - Eutrema salsugineum; eus00230 Purine metabolism - Eutrema salsugineum; eus00232 Caffeine metabolism - Eutrema salsugineum; eus01100 Metabolic pathways - Eutrema salsugineum;
EUTSA_v10004174mg	0.728	0.017838	3-Ketoacyl-Coa Thiolase 5, Peroxisomal (Fragment) Species=Noccaea Caerulescens Taxid=107243 Gene=Ga_Tr21773_C0_G1_I1_G.71710(Predicted) Os=Eutrema Salsugineum Ox=72664 Gn=Eutsa_V10004174Mg Pe=3 Sv=1	GO:0008152 metabolic process;		GO:0016746 transferase activity, transferring acyl groups; GO:0016747 transferase activity, transferring acyl groups other than amino-acyl groups; GO:0003824 catalytic activity; GO:0016740 transferase activity;	eus01110 Biosynthesis of secondary metabolites - Eutrema salsugineum; eus04120 Ubiquitin mediated proteolysis - Eutrema salsugineum; eus04146 Peroxisome - Eutrema salsugineum; eus01100 Metabolic pathways - Eutrema salsugineum; eus01212 Fatty acid metabolism - Eutrema salsugineum; eus00592 alpha-Linolenic acid metabolism - Eutrema salsugineum; eus01040 Biosynthesis of unsaturated fatty acids - Eut…
EUTSA_v10026741mg	0.471	0.0151236	40S Ribosomal Protein S29-Like [Brassica Napus]	GO:0006518 peptide metabolic process; GO:0043043 peptide biosynthetic process; GO:0044267 cellular protein metabolic process; GO:0006807 nitrogen compound metabolic process; GO:0009058 biosynthetic process; GO:0043603 cellular amide metabolic process; GO:0044238 primary metabolic process; GO:1901566 organonitrogen compound biosynthetic process; GO:1901576 organic substance biosynthetic process; G…	GO:0005840 ribosome; GO:0043226 organelle; GO:0043229 intracellular organelle; GO:0043232 intracellular non-membrane-bounded organelle; GO:0044464 cell part; GO:0005622 intracellular; GO:0005737 cytoplasm; GO:0032991 macromolecular complex; GO:0044424 intracellular part; GO:1990904 ribonucleoprotein complex; GO:0005623 cell; GO:0030529 intracellular ribonucleoprotein complex; GO:0044444 cytoplasm…	GO:0003735 structural constituent of ribosome; GO:0005198 structural molecule activity;	eus03010 Ribosome - Eutrema salsugineum;
EUTSA_v10004089mg	1.213	0.031219	Putative Monodehydroascorbate Reductase, Cytoplasmic Isoform 2 Species=Noccaea Caerulescens Taxid=107243 Gene=Lc_Tr5803_C0_G1_I1_G.20011(Predicted) Os=Eutrema Salsugineum Ox=72664 Gn=Eutsa_V10004089Mg Pe=4 Sv=1	GO:0044699 single-organism process; GO:0008152 metabolic process; GO:0055114 oxidation-reduction process; GO:0044710 single-organism metabolic process;	GO:0031224 intrinsic component of membrane; GO:0016020 membrane; GO:0016021 integral component of membrane; GO:0044425 membrane part;	GO:0097159 organic cyclic compound binding; GO:1901363 heterocyclic compound binding; GO:1901265 nucleoside phosphate binding; GO:0050660 flavin adenine dinucleotide binding; GO:0003824 catalytic activity; GO:0005488 binding; GO:0043167 ion binding; GO:0043168 anion binding; GO:0000166 nucleotide binding; GO:0048037 cofactor binding; GO:0016491 oxidoreductase activity; GO:0036094 small molecule b…	eus00053 Ascorbate and aldarate metabolism - Eutrema salsugineum; eus01100 Metabolic pathways - Eutrema salsugineum;
EUTSA_v10024653mg	0.782	0.035823	Protein Arginine N-Methyltransferase Os=Eutrema Salsugineum Ox=72664 Gn=Eutsa_V10024653Mg Pe=3 Sv=1	GO:0018216 peptidyl-arginine methylation; GO:0044267 cellular protein metabolic process; GO:0044238 primary metabolic process; GO:0018195 peptidyl-arginine modification; GO:0044237 cellular metabolic process; GO:0032259 methylation; GO:0071704 organic substance metabolic process; GO:0018193 peptidyl-amino acid modification; GO:0008152 metabolic process; GO:0008213 protein alkylation; GO:0035246 p…		GO:0016741 transferase activity, transferring one-carbon groups; GO:0008168 methyltransferase activity; GO:0003824 catalytic activity; GO:0016740 transferase activity;	eus03013 RNA transport - Eutrema salsugineum;
EUTSA_v10026614mg	6.164	0.026416	Counting Factor 45-1-Like [Brassica Napus]
EUTSA_v10003797mg	2.063	0.00027601	Phosphatidylinositol 3-And 4-Kinase Family Protein Species=Arabidopsis Lyrata Subsp. Lyrata Taxid=81972 Gene=Aralydraft_484301(Predicted) Os=Eutrema Salsugineum Ox=72664 Gn=Eutsa_V10003797Mg Pe=4 Sv=1	GO:0016310 phosphorylation; GO:0008152 metabolic process; GO:0044237 cellular metabolic process; GO:0006793 phosphorus metabolic process; GO:0009987 cellular process; GO:0006796 phosphate-containing compound metabolic process;		GO:0016301 kinase activity; GO:0003824 catalytic activity; GO:0016740 transferase activity; GO:0016772 transferase activity, transferring phosphorus-containing groups;
EUTSA_v10005086mg	1.253	0.0058214	Bnaa07G04550D Protein Species=Brassica Napus Taxid=3708 Gene=Bnaa07G04550D(Predicted) Os=Eutrema Salsugineum Ox=72664 Gn=Eutsa_V10005086Mg Pe=3 Sv=1	GO:0006518 peptide metabolic process; GO:0043043 peptide biosynthetic process; GO:0044267 cellular protein metabolic process; GO:0006807 nitrogen compound metabolic process; GO:0009058 biosynthetic process; GO:0043603 cellular amide metabolic process; GO:0044238 primary metabolic process; GO:1901566 organonitrogen compound biosynthetic process; GO:0044237 cellular metabolic process; GO:1901576 or…		GO:0097159 organic cyclic compound binding; GO:1901363 heterocyclic compound binding; GO:0003723 RNA binding; GO:0008135 translation factor activity, RNA binding; GO:0005488 binding; GO:0003676 nucleic acid binding; GO:0003743 translation initiation factor activity;	eus03013 RNA transport - Eutrema salsugineum;
EUTSA_v10006908mg	0.568	0.041704	Dolichyl-Diphosphooligosaccharide--Protein Glycosyltransferase Subunit Stt3B [Raphanus Sativus]	GO:0006486 protein glycosylation; GO:0043413 macromolecule glycosylation; GO:0009101 glycoprotein biosynthetic process; GO:0044763 single-organism cellular process; GO:0044267 cellular protein metabolic process; GO:0009100 glycoprotein metabolic process; GO:0044699 single-organism process; GO:0009058 biosynthetic process; GO:0044238 primary metabolic process; GO:0044237 cellular metabolic process…	GO:0031224 intrinsic component of membrane; GO:0016020 membrane; GO:0016021 integral component of membrane; GO:0044425 membrane part;	GO:0016757 transferase activity, transferring glycosyl groups; GO:0016758 transferase activity, transferring hexosyl groups; GO:0003824 catalytic activity; GO:0016740 transferase activity; GO:0004576 oligosaccharyl transferase activity;	eus04141 Protein processing in endoplasmic reticulum - Eutrema salsugineum; eus00510 N-Glycan biosynthesis - Eutrema salsugineum; eus01100 Metabolic pathways - Eutrema salsugineum;
EUTSA_v10025780mg	0.817	0.046737	Magnesium-Protoporphyrin Ix Methyltransferase [Arabidopsis Thaliana]	GO:0051188 cofactor biosynthetic process; GO:0046148 pigment biosynthetic process; GO:0006725 cellular aromatic compound metabolic process; GO:0015994 chlorophyll metabolic process; GO:0044699 single-organism process; GO:0009058 biosynthetic process; GO:1901566 organonitrogen compound biosynthetic process; GO:0044237 cellular metabolic process; GO:0032259 methylation; GO:0071704 organic substance…		GO:0008757 S-adenosylmethionine-dependent methyltransferase activity; GO:0008168 methyltransferase activity; GO:0003824 catalytic activity; GO:0046406 magnesium protoporphyrin IX methyltransferase activity; GO:0016741 transferase activity, transferring one-carbon groups; GO:0008171 O-methyltransferase activity; GO:0016740 transferase activity;	eus01110 Biosynthesis of secondary metabolites - Eutrema salsugineum; eus00860 Porphyrin and chlorophyll metabolism - Eutrema salsugineum; eus01100 Metabolic pathways - Eutrema salsugineum;
EUTSA_v10024214mg	1.369	0.0198241	Protein Modifier Of Snc1 1 Species=Noccaea Caerulescens Taxid=107243 Gene=Lc_Tr6186_C0_G1_I1_G.20835(Predicted) Os=Eutrema Salsugineum Ox=72664 Gn=Eutsa_V10024214Mg Pe=4 Sv=1
EUTSA_v10024988mg	1.397	0.02986	Probable Lysophospholipase Bodyguard 2 [Camelina Sativa]
EUTSA_v10026489mg	1.469	0.00090203	Bnaa01G13350D Protein Species=Brassica Napus Taxid=3708 Gene=Bnac01G15480D(Predicted) Os=Eutrema Salsugineum Ox=72664 Gn=Eutsa_V10026489Mg Pe=4 Sv=1	GO:0006952 defense response; GO:0050896 response to stimulus; GO:0006950 response to stress; GO:0009607 response to biotic stimulus;
EUTSA_v10025547mg	0.757	0.0157635	Protein Osb2, Chloroplastic Isoform X1 [Camelina Sativa]			GO:0097159 organic cyclic compound binding; GO:1901363 heterocyclic compound binding; GO:0003697 single-stranded DNA binding; GO:0003677 DNA binding; GO:0005488 binding; GO:0003676 nucleic acid binding;
EUTSA_v10025464mg	1.331	0.036618	Glycosyl Hydrolase Family 18 Protein [Arabidopsis Lyrata Subsp. Lyrata]	GO:1901071 glucosamine-containing compound metabolic process; GO:0006030 chitin metabolic process; GO:0006026 aminoglycan catabolic process; GO:1901136 carbohydrate derivative catabolic process; GO:0006807 nitrogen compound metabolic process; GO:0006032 chitin catabolic process; GO:0005975 carbohydrate metabolic process; GO:0044238 primary metabolic process; GO:1901072 glucosamine-containing comp…		GO:0004553 hydrolase activity, hydrolyzing O-glycosyl compounds; GO:0016787 hydrolase activity; GO:0004568 chitinase activity; GO:0003824 catalytic activity; GO:0016798 hydrolase activity, acting on glycosyl bonds;	eus00520 Amino sugar and nucleotide sugar metabolism - Eutrema salsugineum; eus01100 Metabolic pathways - Eutrema salsugineum;
EUTSA_v10024711mg	0.625	1.63678e-05	Mrna, Clone: Rtfl01-16-I17 Species=Eutrema Halophilum Taxid=98038(Predicted) Os=Eutrema Salsugineum Ox=72664 Gn=Eutsa_V10024711Mg Pe=3 Sv=1	GO:0044699 single-organism process; GO:0008152 metabolic process; GO:0055114 oxidation-reduction process; GO:0044710 single-organism metabolic process;		GO:0016702 oxidoreductase activity, acting on single donors with incorporation of molecular oxygen, incorporation of two atoms of oxygen; GO:0016701 oxidoreductase activity, acting on single donors with incorporation of molecular oxygen; GO:0003824 catalytic activity; GO:0051213 dioxygenase activity; GO:0016491 oxidoreductase activity;	eus01110 Biosynthesis of secondary metabolites - Eutrema salsugineum; eus00906 Carotenoid biosynthesis - Eutrema salsugineum; eus01100 Metabolic pathways - Eutrema salsugineum;
EUTSA_v10008222mg	0.597	0.0147419	3-Oxoacyl-[Acyl-Carrier-Protein] Reductase 3, Chloroplastic Species=Brassica Napus Taxid=3708 Gene=Bkr3(Predicted) Os=Eutrema Salsugineum Ox=72664 Gn=Eutsa_V10008222Mg Pe=4 Sv=1	GO:0044711 single-organism biosynthetic process; GO:0016053 organic acid biosynthetic process; GO:0055114 oxidation-reduction process; GO:0044281 small molecule metabolic process; GO:0044763 single-organism cellular process; GO:0044699 single-organism process; GO:0009058 biosynthetic process; GO:0044255 cellular lipid metabolic process; GO:0006631 fatty acid metabolic process; GO:0044238 primary …		GO:1901265 nucleoside phosphate binding; GO:0004316 3-oxoacyl-[acyl-carrier-protein] reductase (NADPH) activity; GO:0000166 nucleotide binding; GO:0048037 cofactor binding; GO:0016747 transferase activity, transferring acyl groups other than amino-acyl groups; GO:0016491 oxidoreductase activity; GO:0016614 oxidoreductase activity, acting on CH-OH group of donors; GO:1901363 heterocyclic compound …	eus00061 Fatty acid biosynthesis - Eutrema salsugineum; eus01212 Fatty acid metabolism - Eutrema salsugineum; eus00780 Biotin metabolism - Eutrema salsugineum; eus01100 Metabolic pathways - Eutrema salsugineum;
EUTSA_v10026004mg	1.301	0.0116958	Bnaanng38540D Protein Species=Brassica Napus Taxid=3708 Gene=Bnaanng38540D(Predicted) Os=Eutrema Salsugineum Ox=72664 Gn=Eutsa_V10026004Mg Pe=4 Sv=1				eus01110 Biosynthesis of secondary metabolites - Eutrema salsugineum; eus00860 Porphyrin and chlorophyll metabolism - Eutrema salsugineum;
EUTSA_v10009398mg	2.06	0.0194156	Mlp-Like Protein 43 Species=Noccaea Caerulescens Taxid=107243 Gene=Mp_Tr17537_C0_G1_I1_G.50188(Predicted) Os=Eutrema Salsugineum Ox=72664 Gn=Eutsa_V10009398Mg Pe=4 Sv=1	GO:0006952 defense response; GO:0050896 response to stimulus; GO:0006950 response to stress; GO:0009607 response to biotic stimulus;
EUTSA_v10024420mg	1.249	0.043242	Bnac01G21930D Protein Species=Brassica Napus Taxid=3708 Gene=Bnac01G21930D(Predicted) Os=Eutrema Salsugineum Ox=72664 Gn=Eutsa_V10024420Mg Pe=4 Sv=1		GO:0031224 intrinsic component of membrane; GO:0016020 membrane; GO:0016021 integral component of membrane; GO:0044425 membrane part;
EUTSA_v10026514mg	0.715	0.023202	Camp-Regulated Phosphoprotein 19-Related Protein [Arabidopsis Thaliana]		GO:0031224 intrinsic component of membrane; GO:0016020 membrane; GO:0016021 integral component of membrane; GO:0044425 membrane part;
EUTSA_v10026305mg	1.223	0.0037151	1,2-Dihydroxy-3-Keto-5-Methylthiopentene Dioxygenase Os=Eutrema Salsugineum Ox=72664 Gn=Eutsa_V10026305Mg Pe=3 Sv=1	GO:0000097 sulfur amino acid biosynthetic process; GO:0016053 organic acid biosynthetic process; GO:0019509 L-methionine salvage from methylthioadenosine; GO:0009066 aspartate family amino acid metabolic process; GO:0044699 single-organism process; GO:0009058 biosynthetic process; GO:1901566 organonitrogen compound biosynthetic process; GO:0044237 cellular metabolic process; GO:0000096 sulfur ami…	GO:0043226 organelle; GO:0043231 intracellular membrane-bounded organelle; GO:0043229 intracellular organelle; GO:0005634 nucleus; GO:0044464 cell part; GO:0005622 intracellular; GO:0005737 cytoplasm; GO:0044424 intracellular part; GO:0043227 membrane-bounded organelle; GO:0005623 cell;	GO:0016702 oxidoreductase activity, acting on single donors with incorporation of molecular oxygen, incorporation of two atoms of oxygen; GO:0016701 oxidoreductase activity, acting on single donors with incorporation of molecular oxygen; GO:0005506 iron ion binding; GO:0046914 transition metal ion binding; GO:0003824 catalytic activity; GO:0051213 dioxygenase activity; GO:0005488 binding; GO:0043…	eus00270 Cysteine and methionine metabolism - Eutrema salsugineum; eus01100 Metabolic pathways - Eutrema salsugineum;
EUTSA_v10006715mg	1.558	7.2483e-07	Early Endosome Antigen 1 [Brassica Oleracea Var. Oleracea]
EUTSA_v10007472mg	2.392	0.0154151	Catalase Os=Eutrema Salsugineum Ox=72664 Gn=Eutsa_V10007472Mg Pe=3 Sv=1	GO:0006950 response to stress; GO:0055114 oxidation-reduction process; GO:0009636 response to toxic substance; GO:0044699 single-organism process; GO:0050896 response to stimulus; GO:0044237 cellular metabolic process; GO:0008152 metabolic process; GO:0042221 response to chemical; GO:1990748 cellular detoxification; GO:0042743 hydrogen peroxide metabolic process; GO:0072593 reactive oxygen specie…		GO:0097159 organic cyclic compound binding; GO:1901363 heterocyclic compound binding; GO:0020037 heme binding; GO:0003824 catalytic activity; GO:0005488 binding; GO:0043167 ion binding; GO:0016209 antioxidant activity; GO:0043169 cation binding; GO:0046872 metal ion binding; GO:0004096 catalase activity; GO:0004601 peroxidase activity; GO:0046906 tetrapyrrole binding; GO:0016491 oxidoreductase ac…	eus01110 Biosynthesis of secondary metabolites - Eutrema salsugineum; eus04146 Peroxisome - Eutrema salsugineum; eus04016 MAPK signaling pathway - plant - Eutrema salsugineum; eus00630 Glyoxylate and dicarboxylate metabolism - Eutrema salsugineum; eus01200 Carbon metabolism - Eutrema salsugineum; eus00380 Tryptophan metabolism - Eutrema salsugineum; eus01100 Metabolic pathways - Eutrema salsugine…
EUTSA_v10008566mg	1.4	0.021105	Expansin Os=Eutrema Salsugineum Ox=72664 Gn=Eutsa_V10008566Mg Pe=3 Sv=1	GO:0071554 cell wall organization or biogenesis; GO:0009664 plant-type cell wall organization; GO:0016043 cellular component organization; GO:0071555 cell wall organization; GO:0045229 external encapsulating structure organization; GO:0009987 cellular process; GO:0071669 plant-type cell wall organization or biogenesis; GO:0071840 cellular component organization or biogenesis;	GO:0016020 membrane; GO:0030312 external encapsulating structure; GO:0044464 cell part; GO:0071944 cell periphery; GO:0005618 cell wall; GO:0005623 cell; GO:0005576 extracellular region;
EUTSA_v10025273mg	0.656	0.0022396	Protein Eceriferum 26 Species=Arabidopsis Thaliana Taxid=3702 Gene=Cer26(Predicted) Os=Eutrema Salsugineum Ox=72664 Gn=Eutsa_V10025273Mg Pe=4 Sv=1			GO:0016746 transferase activity, transferring acyl groups; GO:0016747 transferase activity, transferring acyl groups other than amino-acyl groups; GO:0003824 catalytic activity; GO:0016740 transferase activity;
EUTSA_v10007353mg	0.569	0.042119	Bnac05G14920D Protein Species=Brassica Napus Taxid=3708 Gene=Bnac05G14920D(Predicted) Os=Eutrema Salsugineum Ox=72664 Gn=Eutsa_V10007353Mg Pe=3 Sv=1	GO:0044711 single-organism biosynthetic process; GO:0016053 organic acid biosynthetic process; GO:0044281 small molecule metabolic process; GO:0044763 single-organism cellular process; GO:0044699 single-organism process; GO:0044255 cellular lipid metabolic process; GO:0009058 biosynthetic process; GO:0006631 fatty acid metabolic process; GO:0044238 primary metabolic process; GO:0044237 cellular m…		GO:0016746 transferase activity, transferring acyl groups; GO:0016747 transferase activity, transferring acyl groups other than amino-acyl groups; GO:0016740 transferase activity; GO:0003824 catalytic activity;	eus00061 Fatty acid biosynthesis - Eutrema salsugineum; eus01212 Fatty acid metabolism - Eutrema salsugineum; eus00780 Biotin metabolism - Eutrema salsugineum; eus01100 Metabolic pathways - Eutrema salsugineum;
EUTSA_v10024575mg	0.71	0.03102	A/G-Specific Adenine Dna Glycosylase Isoform X2 [Brassica Oleracea Var. Oleracea]	GO:0033554 cellular response to stress; GO:0051716 cellular response to stimulus; GO:0006284 base-excision repair; GO:0006725 cellular aromatic compound metabolic process; GO:0006950 response to stress; GO:0006259 DNA metabolic process; GO:1901360 organic cyclic compound metabolic process; GO:0006807 nitrogen compound metabolic process; GO:0044238 primary metabolic process; GO:0050896 response to…		GO:0016799 hydrolase activity, hydrolyzing N-glycosyl compounds; GO:0016787 hydrolase activity; GO:0019104 DNA N-glycosylase activity; GO:0003824 catalytic activity; GO:0016798 hydrolase activity, acting on glycosyl bonds;	eus03410 Base excision repair - Eutrema salsugineum;
EUTSA_v10006705mg	1.476	0.029517	Zinc Ion Binding Protein [Arabidopsis Lyrata Subsp. Lyrata]		GO:0043226 organelle; GO:0043231 intracellular membrane-bounded organelle; GO:0043229 intracellular organelle; GO:0005634 nucleus; GO:0044464 cell part; GO:0005622 intracellular; GO:0044424 intracellular part; GO:0043227 membrane-bounded organelle; GO:0005623 cell;	GO:0043169 cation binding; GO:0046872 metal ion binding; GO:0008270 zinc ion binding; GO:0046914 transition metal ion binding; GO:0005488 binding; GO:0043167 ion binding;
EUTSA_v10009044mg	0.629	0.028701	40S Ribosomal Protein S12 Os=Eutrema Salsugineum Ox=72664 Gn=Eutsa_V10009044Mg Pe=3 Sv=1	GO:0006518 peptide metabolic process; GO:0043043 peptide biosynthetic process; GO:0044267 cellular protein metabolic process; GO:0006807 nitrogen compound metabolic process; GO:0009058 biosynthetic process; GO:0043603 cellular amide metabolic process; GO:0044238 primary metabolic process; GO:1901566 organonitrogen compound biosynthetic process; GO:1901576 organic substance biosynthetic process; G…	GO:0005840 ribosome; GO:0043226 organelle; GO:0043229 intracellular organelle; GO:0043232 intracellular non-membrane-bounded organelle; GO:0044464 cell part; GO:0005622 intracellular; GO:0005737 cytoplasm; GO:0032991 macromolecular complex; GO:0044424 intracellular part; GO:1990904 ribonucleoprotein complex; GO:0005623 cell; GO:0030529 intracellular ribonucleoprotein complex; GO:0044444 cytoplasm…	GO:0003735 structural constituent of ribosome; GO:0005198 structural molecule activity;	eus03010 Ribosome - Eutrema salsugineum;
[truncated: 119 more rows]
