# Supplementary material for: Redox Regulation of Salt Tolerance in Eutrema salsugineum by Proteomics
Source: Int J Mol Sci. 2023 Sep 25;24(19):14518. doi: 10.3390/ijms241914518 (PMC10572166; doi:10.3390/ijms241914518)
Supplement: Supplementary file 1 [file ijms-24-14518-s001.zip › Table S4.xlsx]

## Sheet: Sheet1
Table S4. Differentially expressed proteins detected in redox protein response to salt stress.
Gene name	logFC	P-Value	Description	Biological Process	Cellular Component	Molecular Function	KEGG pathway
EUTSA_v10018394mg	1.307	0.033138	Succinate-semialdehyde dehydrogenase OS=Eutrema salsugineum OX=72664 GN=EUTSA_v10018394mg PE=3 SV=1	GO:0055114 oxidation-reduction process; GO:0044712 single-organism catabolic process; GO:0044281 small molecule metabolic process; GO:0044763 single-organism cellular process; GO:0072329 monocarboxylic acid catabolic process; GO:0006807 nitrogen compound metabolic process; GO:0044699 single-organism process; GO:0044282 small molecule catabolic process; GO:0044238 primary metabolic process; GO:004…		GO:0016620 oxidoreductase activity, acting on the aldehyde or oxo group of donors, NAD or NADP as acceptor; GO:0009013 succinate-semialdehyde dehydrogenase [NAD(P)+] activity; GO:0003824 catalytic activity; GO:0016491 oxidoreductase activity; GO:0016903 oxidoreductase activity, acting on the aldehyde or oxo group of donors;	eus00650 Butanoate metabolism - Eutrema salsugineum; eus00240 Pyrimidine metabolism - Eutrema salsugineum; eus01100 Metabolic pathways - Eutrema salsugineum;
EUTSA_v10018769mg	1.923	0.044579	Probable cinnamyl alcohol dehydrogenase 1 [Camelina sativa]	GO:0044699 single-organism process; GO:0008152 metabolic process; GO:0055114 oxidation-reduction process; GO:0044710 single-organism metabolic process;		GO:0046914 transition metal ion binding; GO:0003824 catalytic activity; GO:0005488 binding; GO:0043167 ion binding; GO:0046872 metal ion binding; GO:0043169 cation binding; GO:0008270 zinc ion binding; GO:0016491 oxidoreductase activity;	eus01110 Biosynthesis of secondary metabolites - Eutrema salsugineum; eus00940 Phenylpropanoid biosynthesis - Eutrema salsugineum; eus01100 Metabolic pathways - Eutrema salsugineum;
EUTSA_v10018534mg	1.398	0.0088848	Glycerate dehydrogenase HPR, peroxisomal isoform X1 [Brassica napus]	GO:0044699 single-organism process; GO:0008152 metabolic process; GO:0055114 oxidation-reduction process; GO:0044710 single-organism metabolic process;		GO:0097159 organic cyclic compound binding; GO:1901363 heterocyclic compound binding; GO:0016614 oxidoreductase activity, acting on CH-OH group of donors; GO:0016616 oxidoreductase activity, acting on the CH-OH group of donors, NAD or NADP as acceptor; GO:1901265 nucleoside phosphate binding; GO:0051287 NAD binding; GO:0003824 catalytic activity; GO:0005488 binding; GO:0000166 nucleotide binding;…	eus01110 Biosynthesis of secondary metabolites - Eutrema salsugineum; eus00630 Glyoxylate and dicarboxylate metabolism - Eutrema salsugineum; eus01200 Carbon metabolism - Eutrema salsugineum; eus03018 RNA degradation - Eutrema salsugineum; eus01100 Metabolic pathways - Eutrema salsugineum;
EUTSA_v10023233mg	1.329	0.02258	Peptidase M1 family protein [Arabidopsis thaliana]	GO:0006508 proteolysis; GO:0008152 metabolic process; GO:0043170 macromolecule metabolic process; GO:0019538 protein metabolic process; GO:0044238 primary metabolic process; GO:0071704 organic substance metabolic process;		GO:0008233 peptidase activity; GO:0046914 transition metal ion binding; GO:0003824 catalytic activity; GO:0005488 binding; GO:0043167 ion binding; GO:0070011 peptidase activity, acting on L-amino acid peptides; GO:0046872 metal ion binding; GO:0043169 cation binding; GO:0016787 hydrolase activity; GO:0008237 metallopeptidase activity; GO:0008270 zinc ion binding;	eus00480 Glutathione metabolism - Eutrema salsugineum; eus01100 Metabolic pathways - Eutrema salsugineum;
EUTSA_v10011609mg	0.798	0.047457	PI-PLC X domain-containing protein At5g67130 isoform X4 [Raphanus sativus]	GO:0044699 single-organism process; GO:0008152 metabolic process; GO:0044238 primary metabolic process; GO:0044710 single-organism metabolic process; GO:0006629 lipid metabolic process; GO:0071704 organic substance metabolic process;		GO:0008081 phosphoric diester hydrolase activity; GO:0016787 hydrolase activity; GO:0003824 catalytic activity; GO:0042578 phosphoric ester hydrolase activity; GO:0016788 hydrolase activity, acting on ester bonds;
EUTSA_v10004581mg	0.77	0.003802	Peroxidase OS=Eutrema salsugineum OX=72664 GN=EUTSA_v10004581mg PE=3 SV=1	GO:0006950 response to stress; GO:0055114 oxidation-reduction process; GO:0009636 response to toxic substance; GO:0044699 single-organism process; GO:0050896 response to stimulus; GO:0044237 cellular metabolic process; GO:0008152 metabolic process; GO:0042221 response to chemical; GO:1990748 cellular detoxification; GO:0042743 hydrogen peroxide metabolic process; GO:0072593 reactive oxygen specie…	GO:0005576 extracellular region;	GO:0097159 organic cyclic compound binding; GO:1901363 heterocyclic compound binding; GO:0020037 heme binding; GO:0003824 catalytic activity; GO:0005488 binding; GO:0043167 ion binding; GO:0016209 antioxidant activity; GO:0043169 cation binding; GO:0046872 metal ion binding; GO:0004601 peroxidase activity; GO:0046906 tetrapyrrole binding; GO:0016491 oxidoreductase activity; GO:0016684 oxidoreduct…	eus01110 Biosynthesis of secondary metabolites - Eutrema salsugineum; eus00940 Phenylpropanoid biosynthesis - Eutrema salsugineum; eus01100 Metabolic pathways - Eutrema salsugineum;
EUTSA_v10004595mg	0.481	0.0047048	Nitrile-specifier protein 5 isoform X2 [Brassica rapa]			GO:0005515 protein binding; GO:0005488 binding;
EUTSA_v10003676mg	1.462	0.028496	Heat shock protein 90-5, chloroplastic [Brassica rapa]	GO:0006457 protein folding; GO:0006950 response to stress; GO:0050896 response to stimulus; GO:0009987 cellular process;		GO:0005524 ATP binding; GO:1901265 nucleoside phosphate binding; GO:0001882 nucleoside binding; GO:0043167 ion binding; GO:0005515 protein binding; GO:0000166 nucleotide binding; GO:0097159 organic cyclic compound binding; GO:1901363 heterocyclic compound binding; GO:0032549 ribonucleoside binding; GO:0097367 carbohydrate derivative binding; GO:0032553 ribonucleotide binding; GO:0005488 binding; …	eus04141 Protein processing in endoplasmic reticulum - Eutrema salsugineum; eus04626 Plant-pathogen interaction - Eutrema salsugineum;
EUTSA_v10008131mg	0.673	0.00135944	Glyceraldehyde-3-phosphate dehydrogenase OS=Eutrema salsugineum OX=72664 GN=EUTSA_v10008131mg PE=3 SV=1	GO:0006006 glucose metabolic process; GO:0044723 single-organism carbohydrate metabolic process; GO:0008152 metabolic process; GO:0055114 oxidation-reduction process; GO:0044710 single-organism metabolic process; GO:0044281 small molecule metabolic process; GO:0005996 monosaccharide metabolic process; GO:0044699 single-organism process; GO:0044238 primary metabolic process; GO:0005975 carbohydrat…		GO:0097159 organic cyclic compound binding; GO:1901363 heterocyclic compound binding; GO:0016620 oxidoreductase activity, acting on the aldehyde or oxo group of donors, NAD or NADP as acceptor; GO:1901265 nucleoside phosphate binding; GO:0051287 NAD binding; GO:0003824 catalytic activity; GO:0005488 binding; GO:0016903 oxidoreductase activity, acting on the aldehyde or oxo group of donors; GO:005…	eus01110 Biosynthesis of secondary metabolites - Eutrema salsugineum; eus01230 Biosynthesis of amino acids - Eutrema salsugineum; eus01200 Carbon metabolism - Eutrema salsugineum; eus00710 Carbon fixation in photosynthetic organisms - Eutrema salsugineum; eus00010 Glycolysis / Gluconeogenesis - Eutrema salsugineum; eus01100 Metabolic pathways - Eutrema salsugineum;
EUTSA_v10011235mg	1.223	0.007536	Elongation factor 2 [Raphanus sativus]			GO:1901265 nucleoside phosphate binding; GO:0001882 nucleoside binding; GO:0043167 ion binding; GO:0016817 hydrolase activity, acting on acid anhydrides; GO:0016787 hydrolase activity; GO:0000166 nucleotide binding; GO:0017111 nucleoside-triphosphatase activity; GO:0097159 organic cyclic compound binding; GO:1901363 heterocyclic compound binding; GO:0032549 ribonucleoside binding; GO:0097367 carb…
EUTSA_v10008970mg	1.538	0.0064562	Peptidyl-prolyl cis-trans isomerase OS=Eutrema salsugineum OX=72664 GN=EUTSA_v10008970mg PE=3 SV=1	GO:0044267 cellular protein metabolic process; GO:0044238 primary metabolic process; GO:0018208 peptidyl-proline modification; GO:0000413 protein peptidyl-prolyl isomerization; GO:0044237 cellular metabolic process; GO:0071704 organic substance metabolic process; GO:0006457 protein folding; GO:0018193 peptidyl-amino acid modification; GO:0008152 metabolic process; GO:0044260 cellular macromolecul…		GO:0003755 peptidyl-prolyl cis-trans isomerase activity; GO:0016853 isomerase activity; GO:0003824 catalytic activity; GO:0016859 cis-trans isomerase activity;
EUTSA_v10023425mg	1.309	0.014378	Monodehydroascorbate reductase, chloroplastic [Brassica napus]	GO:0044699 single-organism process; GO:0008152 metabolic process; GO:0055114 oxidation-reduction process; GO:0044710 single-organism metabolic process;		GO:0097159 organic cyclic compound binding; GO:1901363 heterocyclic compound binding; GO:1901265 nucleoside phosphate binding; GO:0050660 flavin adenine dinucleotide binding; GO:0003824 catalytic activity; GO:0005488 binding; GO:0043167 ion binding; GO:0043168 anion binding; GO:0000166 nucleotide binding; GO:0048037 cofactor binding; GO:0016491 oxidoreductase activity; GO:0036094 small molecule b…	eus00053 Ascorbate and aldarate metabolism - Eutrema salsugineum; eus01100 Metabolic pathways - Eutrema salsugineum;
EUTSA_v10011486mg	1.239	0.026005	Chorismate synthase OS=Eutrema salsugineum OX=72664 GN=EUTSA_v10011486mg PE=3 SV=1	GO:0009423 chorismate biosynthetic process; GO:0043648 dicarboxylic acid metabolic process; GO:0006725 cellular aromatic compound metabolic process; GO:0016053 organic acid biosynthetic process; GO:0044699 single-organism process; GO:0009058 biosynthetic process; GO:1901566 organonitrogen compound biosynthetic process; GO:0044237 cellular metabolic process; GO:0071704 organic substance metabolic …		GO:0016829 lyase activity; GO:0004107 chorismate synthase activity; GO:0016838 carbon-oxygen lyase activity, acting on phosphates; GO:0003824 catalytic activity; GO:0016835 carbon-oxygen lyase activity;	eus01110 Biosynthesis of secondary metabolites - Eutrema salsugineum; eus01230 Biosynthesis of amino acids - Eutrema salsugineum; eus00240 Pyrimidine metabolism - Eutrema salsugineum; eus01100 Metabolic pathways - Eutrema salsugineum;
EUTSA_v10018565mg	1.232	0.037157	Epidermis-specific secreted glycoprotein EP1-like [Brassica rapa]
EUTSA_v10011810mg	0.818	0.017359	Dirigent protein OS=Eutrema salsugineum OX=72664 GN=EUTSA_v10011810mg PE=3 SV=1		GO:0048046 apoplast; GO:0005576 extracellular region;
EUTSA_v10028891mg	1.333	0.0105385	NADH dehydrogenase subunit 7 species=Brassica juncea taxid=3707 gene=nad7(predicted) OS=Eutrema salsugineum OX=72664 GN=EUTSA_v10028891mg PE=4 SV=1	GO:0044699 single-organism process; GO:0008152 metabolic process; GO:0055114 oxidation-reduction process; GO:0044710 single-organism metabolic process;		GO:0097159 organic cyclic compound binding; GO:1901363 heterocyclic compound binding; GO:0016651 oxidoreductase activity, acting on NAD(P)H; GO:1901265 nucleoside phosphate binding; GO:0051287 NAD binding; GO:0003824 catalytic activity; GO:0005488 binding; GO:0000166 nucleotide binding; GO:0048037 cofactor binding; GO:0048038 quinone binding; GO:0036094 small molecule binding; GO:0050662 coenzyme…	eus00190 Oxidative phosphorylation - Eutrema salsugineum; eus01100 Metabolic pathways - Eutrema salsugineum;
EUTSA_v10019820mg	0.767	0.024455	Glutamate decarboxylase OS=Eutrema salsugineum OX=72664 GN=EUTSA_v10019820mg PE=3 SV=1	GO:0009064 glutamine family amino acid metabolic process; GO:0043648 dicarboxylic acid metabolic process; GO:0044281 small molecule metabolic process; GO:0044763 single-organism cellular process; GO:0006807 nitrogen compound metabolic process; GO:0044699 single-organism process; GO:0044238 primary metabolic process; GO:1901605 alpha-amino acid metabolic process; GO:0044237 cellular metabolic proc…		GO:0097159 organic cyclic compound binding; GO:1901363 heterocyclic compound binding; GO:0004351 glutamate decarboxylase activity; GO:0003824 catalytic activity; GO:0005488 binding; GO:0016830 carbon-carbon lyase activity; GO:0043167 ion binding; GO:0016831 carboxy-lyase activity; GO:0016829 lyase activity; GO:0043168 anion binding; GO:0048037 cofactor binding; GO:0030170 pyridoxal phosphate bind…	eus00410 beta-Alanine metabolism - Eutrema salsugineum; eus01110 Biosynthesis of secondary metabolites - Eutrema salsugineum; eus00430 Taurine and hypotaurine metabolism - Eutrema salsugineum; eus00650 Butanoate metabolism - Eutrema salsugineum; eus00240 Pyrimidine metabolism - Eutrema salsugineum; eus01100 Metabolic pathways - Eutrema salsugineum;
EUTSA_v10003678mg	0.683	0.040078	Beta-xylosidase 4 [Arabidopsis lyrata subsp. lyrata]	GO:0008152 metabolic process; GO:0005975 carbohydrate metabolic process; GO:0044238 primary metabolic process; GO:0071704 organic substance metabolic process;		GO:0004553 hydrolase activity, hydrolyzing O-glycosyl compounds; GO:0016787 hydrolase activity; GO:0003824 catalytic activity; GO:0016798 hydrolase activity, acting on glycosyl bonds;	eus00520 Amino sugar and nucleotide sugar metabolism - Eutrema salsugineum; eus01100 Metabolic pathways - Eutrema salsugineum;
EUTSA_v10004443mg	0.811	0.04004	GDSL esterase/lipase At2g03980-like [Brassica oleracea var. oleracea]			GO:0016787 hydrolase activity; GO:0003824 catalytic activity; GO:0016788 hydrolase activity, acting on ester bonds;
EUTSA_v10004123mg	0.372	0.00166077	Stress up-regulated Nod 19 protein [Arabidopsis thaliana]		GO:0031224 intrinsic component of membrane; GO:0016020 membrane; GO:0016021 integral component of membrane; GO:0044425 membrane part;
EUTSA_v10005229mg	2.763	0.00021676	Defensin-like protein 2 [Camelina sativa]	GO:0006952 defense response; GO:0050896 response to stimulus; GO:0006950 response to stress;
EUTSA_v10004217mg	1.645	0.0077966	Glyceraldehyde-3-phosphate dehydrogenase OS=Eutrema salsugineum OX=72664 GN=EUTSA_v10004217mg PE=3 SV=1	GO:0006006 glucose metabolic process; GO:0044723 single-organism carbohydrate metabolic process; GO:0008152 metabolic process; GO:0055114 oxidation-reduction process; GO:0044710 single-organism metabolic process; GO:0044281 small molecule metabolic process; GO:0005996 monosaccharide metabolic process; GO:0044699 single-organism process; GO:0044238 primary metabolic process; GO:0005975 carbohydrat…		GO:0097159 organic cyclic compound binding; GO:1901363 heterocyclic compound binding; GO:0016620 oxidoreductase activity, acting on the aldehyde or oxo group of donors, NAD or NADP as acceptor; GO:1901265 nucleoside phosphate binding; GO:0051287 NAD binding; GO:0003824 catalytic activity; GO:0005488 binding; GO:0016903 oxidoreductase activity, acting on the aldehyde or oxo group of donors; GO:005…	eus01200 Carbon metabolism - Eutrema salsugineum; eus00710 Carbon fixation in photosynthetic organisms - Eutrema salsugineum; eus01100 Metabolic pathways - Eutrema salsugineum;
EUTSA_v10013269mg	1.414	0.037118	L-Aspartase-like family protein [Arabidopsis thaliana]	GO:0006526 arginine biosynthetic process; GO:0016053 organic acid biosynthetic process; GO:0044699 single-organism process; GO:0009058 biosynthetic process; GO:1901566 organonitrogen compound biosynthetic process; GO:0044237 cellular metabolic process; GO:0009084 glutamine family amino acid biosynthetic process; GO:0071704 organic substance metabolic process; GO:0008152 metabolic process; GO:0006…		GO:0016829 lyase activity; GO:0016840 carbon-nitrogen lyase activity; GO:0004056 argininosuccinate lyase activity; GO:0016842 amidine-lyase activity; GO:0003824 catalytic activity;	eus00220 Arginine biosynthesis - Eutrema salsugineum; eus01110 Biosynthesis of secondary metabolites - Eutrema salsugineum; eus01230 Biosynthesis of amino acids - Eutrema salsugineum; eus00240 Pyrimidine metabolism - Eutrema salsugineum; eus01100 Metabolic pathways - Eutrema salsugineum;
EUTSA_v10013269mg	1.414	0.037118	L-Aspartase-like family protein [Arabidopsis thaliana]	GO:0006526 arginine biosynthetic process; GO:0016053 organic acid biosynthetic process; GO:0044699 single-organism process; GO:0009058 biosynthetic process; GO:1901566 organonitrogen compound biosynthetic process; GO:0044237 cellular metabolic process; GO:0009084 glutamine family amino acid biosynthetic process; GO:0071704 organic substance metabolic process; GO:0008152 metabolic process; GO:0006…		GO:0016829 lyase activity; GO:0016840 carbon-nitrogen lyase activity; GO:0004056 argininosuccinate lyase activity; GO:0016842 amidine-lyase activity; GO:0003824 catalytic activity;	eus00220 Arginine biosynthesis - Eutrema salsugineum; eus01110 Biosynthesis of secondary metabolites - Eutrema salsugineum; eus01230 Biosynthesis of amino acids - Eutrema salsugineum; eus00240 Pyrimidine metabolism - Eutrema salsugineum; eus01100 Metabolic pathways - Eutrema salsugineum;
EUTSA_v10008820mg	0.806	0.03764	Non-specific lipid transfer protein GPI-anchored 1-like [Brassica rapa]
EUTSA_v10004931mg	0.806	0.0047614	COBRA-like protein 5 [Brassica napus]	GO:0044085 cellular component biogenesis; GO:0016043 cellular component organization; GO:0010215 cellulose microfibril organization; GO:0016049 cell growth; GO:0044763 single-organism cellular process; GO:0009664 plant-type cell wall organization; GO:0044699 single-organism process; GO:0070726 cell wall assembly; GO:0071555 cell wall organization; GO:0009832 plant-type cell wall biogenesis; GO:00…	GO:0031224 intrinsic component of membrane; GO:0016020 membrane; GO:0044425 membrane part; GO:0031225 anchored component of membrane;
EUTSA_v10004072mg	0.599	0.0047614	Methylthioalkylmalate synthase a species=Arabidopsis lyrata subsp. lyrata taxid=81972 gene=mama(predicted) OS=Eutrema salsugineum OX=72664 GN=EUTSA_v10004072mg PE=3 SV=1	GO:0008152 metabolic process; GO:0044710 single-organism metabolic process; GO:0044281 small molecule metabolic process; GO:0044763 single-organism cellular process; GO:0019752 carboxylic acid metabolic process; GO:0044699 single-organism process; GO:0006082 organic acid metabolic process; GO:0044237 cellular metabolic process; GO:0009987 cellular process; GO:0043436 oxoacid metabolic process; GO…		GO:0016746 transferase activity, transferring acyl groups; GO:0046912 transferase activity, transferring acyl groups, acyl groups converted into alkyl on transfer; GO:0016740 transferase activity; GO:0003824 catalytic activity;	eus01110 Biosynthesis of secondary metabolites - Eutrema salsugineum; eus01210 2-Oxocarboxylic acid metabolism - Eutrema salsugineum; eus00966 Glucosinolate biosynthesis - Eutrema salsugineum;
EUTSA_v10013708mg	1.232	0.028564	Regulatory particle triple-A ATPase 3 [Arabidopsis thaliana]	GO:1901575 organic substance catabolic process; GO:0008152 metabolic process; GO:0030163 protein catabolic process; GO:0009057 macromolecule catabolic process; GO:0043170 macromolecule metabolic process; GO:0019538 protein metabolic process; GO:0044238 primary metabolic process; GO:0009056 catabolic process; GO:0071704 organic substance metabolic process;	GO:0044424 intracellular part; GO:0005623 cell; GO:0044464 cell part; GO:0005622 intracellular; GO:0005737 cytoplasm;	GO:0005524 ATP binding; GO:1901265 nucleoside phosphate binding; GO:0001882 nucleoside binding; GO:0043167 ion binding; GO:0016787 hydrolase activity; GO:0000166 nucleotide binding; GO:0097159 organic cyclic compound binding; GO:1901363 heterocyclic compound binding; GO:0032549 ribonucleoside binding; GO:0097367 carbohydrate derivative binding; GO:0003824 catalytic activity; GO:0032553 ribonucleo…	eus03050 Proteasome - Eutrema salsugineum;
EUTSA_v10008927mg	1.524	0.0089373	Superoxide dismutase [Cu-Zn] OS=Eutrema salsugineum OX=72664 GN=EUTSA_v10008927mg PE=3 SV=1	GO:0006801 superoxide metabolic process; GO:0033554 cellular response to stress; GO:0051716 cellular response to stimulus; GO:0000303 response to superoxide; GO:0034614 cellular response to reactive oxygen species; GO:0006950 response to stress; GO:0071451 cellular response to superoxide; GO:0071450 cellular response to oxygen radical; GO:0055114 oxidation-reduction process; GO:0009636 response t…		GO:0004784 superoxide dismutase activity; GO:0003824 catalytic activity; GO:0016721 oxidoreductase activity, acting on superoxide radicals as acceptor; GO:0005488 binding; GO:0043167 ion binding; GO:0016209 antioxidant activity; GO:0043169 cation binding; GO:0046872 metal ion binding; GO:0016491 oxidoreductase activity;	eus04146 Peroxisome - Eutrema salsugineum;
EUTSA_v10003725mg	1.604	0.039362	Threonine--tRNA ligase, mitochondrial-like [Brassica napus]	GO:0006518 peptide metabolic process; GO:0006725 cellular aromatic compound metabolic process; GO:0044267 cellular protein metabolic process; GO:0044699 single-organism process; GO:0009058 biosynthetic process; GO:1901566 organonitrogen compound biosynthetic process; GO:0043039 tRNA aminoacylation; GO:0044237 cellular metabolic process; GO:0006435 threonyl-tRNA aminoacylation; GO:0071704 organic …	GO:0044424 intracellular part; GO:0005623 cell; GO:0044464 cell part; GO:0005622 intracellular; GO:0005737 cytoplasm;	GO:0016876 ligase activity, forming aminoacyl-tRNA and related compounds; GO:0004829 threonine-tRNA ligase activity; GO:0005524 ATP binding; GO:1901265 nucleoside phosphate binding; GO:0016875 ligase activity, forming carbon-oxygen bonds; GO:0001882 nucleoside binding; GO:0043167 ion binding; GO:0016874 ligase activity; GO:0000166 nucleotide binding; GO:0097159 organic cyclic compound binding; GO…	eus00970 Aminoacyl-tRNA biosynthesis - Eutrema salsugineum;
EUTSA_v10007958mg	0.576	0.0054775	mRNA, clone: RTFL01-15-D07 species=Eutrema halophilum taxid=98038(predicted) OS=Eutrema salsugineum OX=72664 GN=EUTSA_v10007958mg PE=4 SV=1
EUTSA_v10007958mg	0.755	0.0073969	mRNA, clone: RTFL01-15-D07 species=Eutrema halophilum taxid=98038(predicted) OS=Eutrema salsugineum OX=72664 GN=EUTSA_v10007958mg PE=4 SV=1
EUTSA_v10008465mg	0.732	0.029565	Chitinase 10-like [Brassica napus]	GO:1901071 glucosamine-containing compound metabolic process; GO:0006030 chitin metabolic process; GO:0044036 cell wall macromolecule metabolic process; GO:0006026 aminoglycan catabolic process; GO:1901136 carbohydrate derivative catabolic process; GO:0006807 nitrogen compound metabolic process; GO:0006032 chitin catabolic process; GO:0005975 carbohydrate metabolic process; GO:0044238 primary met…		GO:0004553 hydrolase activity, hydrolyzing O-glycosyl compounds; GO:0016787 hydrolase activity; GO:0004568 chitinase activity; GO:0003824 catalytic activity; GO:0016798 hydrolase activity, acting on glycosyl bonds;
EUTSA_v10006633mg	1.296	0.030202	Leucine--tRNA ligase, cytoplasmic isoform X2 [Brassica napus]	GO:0065008 regulation of biological quality; GO:0006518 peptide metabolic process; GO:0010608 posttranscriptional regulation of gene expression; GO:0044699 single-organism process; GO:0009058 biosynthetic process; GO:0044237 cellular metabolic process; GO:0008152 metabolic process; GO:0006520 cellular amino acid metabolic process; GO:0006418 tRNA aminoacylation for protein translation; GO:0019538…	GO:0044424 intracellular part; GO:0005623 cell; GO:0044464 cell part; GO:0005622 intracellular; GO:0005737 cytoplasm;	GO:0016876 ligase activity, forming aminoacyl-tRNA and related compounds; GO:0002161 aminoacyl-tRNA editing activity; GO:0005524 ATP binding; GO:0052689 carboxylic ester hydrolase activity; GO:1901265 nucleoside phosphate binding; GO:0016875 ligase activity, forming carbon-oxygen bonds; GO:0001882 nucleoside binding; GO:0043167 ion binding; GO:0016874 ligase activity; GO:0016787 hydrolase activit…	eus00970 Aminoacyl-tRNA biosynthesis - Eutrema salsugineum;
EUTSA_v10002588mg	0.759	0.0083966	Cysteine proteinases superfamily protein [Arabidopsis thaliana]	GO:0006508 proteolysis; GO:0008152 metabolic process; GO:0043170 macromolecule metabolic process; GO:0019538 protein metabolic process; GO:0044238 primary metabolic process; GO:0071704 organic substance metabolic process;		GO:0070011 peptidase activity, acting on L-amino acid peptides; GO:0008234 cysteine-type peptidase activity; GO:0008233 peptidase activity; GO:0016787 hydrolase activity; GO:0003824 catalytic activity;
EUTSA_v10002435mg	0.804	0.02216	HAT-like transposase species=Arabidopsis arenosa taxid=38785 gene=Aa_42170(predicted) OS=Eutrema salsugineum OX=72664 GN=EUTSA_v10002435mg PE=4 SV=1			GO:0097159 organic cyclic compound binding; GO:1901363 heterocyclic compound binding; GO:0003677 DNA binding; GO:0005488 binding; GO:0046983 protein dimerization activity; GO:0003676 nucleic acid binding; GO:0005515 protein binding;
EUTSA_v10003257mg	1.316	0.026585	Delta(3,5)-Delta(2,4)-dienoyl-CoA isomerase, mitochondrial (Fragment) species=Noccaea caerulescens taxid=107243 gene=GA_TR16721_c2_g1_i1_g.53641(predicted) OS=Eutrema salsugineum OX=72664 GN=EUTSA_v10003257mg PE=3 SV=1	GO:0008152 metabolic process;		GO:0003824 catalytic activity;	eus04146 Peroxisome - Eutrema salsugineum;
EUTSA_v10002403mg	1.282	0.038177	Protein TOC75-3, chloroplastic (Fragment) species=Noccaea caerulescens taxid=107243 gene=MP_TR23447_c0_g1_i1_g.68177(predicted) OS=Eutrema salsugineum OX=72664 GN=EUTSA_v10002403mg PE=4 SV=1	GO:0046907 intracellular transport; GO:0071806 protein transmembrane transport; GO:0071702 organic substance transport; GO:0015031 protein transport; GO:0051641 cellular localization; GO:0051234 establishment of localization; GO:0006810 transport; GO:0045184 establishment of protein localization; GO:0055085 transmembrane transport; GO:0070727 cellular macromolecule localization; GO:0051649 establ…	GO:0016020 membrane; GO:0019867 outer membrane; GO:0005623 cell; GO:0005622 intracellular; GO:0044464 cell part;	GO:0022804 active transmembrane transporter activity; GO:0015405 P-P-bond-hydrolysis-driven transmembrane transporter activity; GO:0008565 protein transporter activity; GO:0022884 macromolecule transmembrane transporter activity; GO:0015399 primary active transmembrane transporter activity; GO:0022892 substrate-specific transporter activity; GO:0008320 protein transmembrane transporter activity; …
EUTSA_v10010563mg	0.748	0.018837	Alpha/beta-Hydrolases superfamily protein [Arabidopsis thaliana]
EUTSA_v10000328mg	1.209	0.035863	BnaAnng28560D protein species=Brassica napus taxid=3708 gene=BnaAnng28560D(predicted) OS=Eutrema salsugineum OX=72664 GN=EUTSA_v10000328mg PE=4 SV=1			GO:0097159 organic cyclic compound binding; GO:1901363 heterocyclic compound binding; GO:1901265 nucleoside phosphate binding; GO:0046914 transition metal ion binding; GO:0005488 binding; GO:0003676 nucleic acid binding; GO:0043167 ion binding; GO:0046872 metal ion binding; GO:0043169 cation binding; GO:0000166 nucleotide binding; GO:0008270 zinc ion binding; GO:0036094 small molecule binding;	eus03040 Spliceosome - Eutrema salsugineum;
EUTSA_v10014742mg	0.751	0.041617	Plasmodesmata callose-binding protein 2 species=Noccaea caerulescens taxid=107243 gene=LC_TR17778_c0_g1_i1_g.60405(predicted) OS=Eutrema salsugineum OX=72664 GN=EUTSA_v10014742mg PE=4 SV=1
EUTSA_v10002530mg	1.581	0.0079413	Isovaleryl-CoA dehydrogenase, mitochondrial species=Noccaea caerulescens taxid=107243 gene=GA_TR15901_c9_g1_i1_g.50071(predicted) OS=Eutrema salsugineum OX=72664 GN=EUTSA_v10002530mg PE=3 SV=1	GO:0044699 single-organism process; GO:0008152 metabolic process; GO:0055114 oxidation-reduction process; GO:0044710 single-organism metabolic process;		GO:1901265 nucleoside phosphate binding; GO:0050660 flavin adenine dinucleotide binding; GO:0043167 ion binding; GO:0000166 nucleotide binding; GO:0048037 cofactor binding; GO:0016491 oxidoreductase activity; GO:0016627 oxidoreductase activity, acting on the CH-CH group of donors; GO:1901363 heterocyclic compound binding; GO:0097159 organic cyclic compound binding; GO:0003824 catalytic activity; …	eus04120 Ubiquitin mediated proteolysis - Eutrema salsugineum; eus01100 Metabolic pathways - Eutrema salsugineum;
EUTSA_v10012750mg	1.233	0.0179834	5-methyltetrahydropteroyltriglutamate--homocysteine methyltransferase 1 [Brassica napus]	GO:0000097 sulfur amino acid biosynthetic process; GO:0016053 organic acid biosynthetic process; GO:0009066 aspartate family amino acid metabolic process; GO:0044699 single-organism process; GO:0009058 biosynthetic process; GO:1901566 organonitrogen compound biosynthetic process; GO:0044237 cellular metabolic process; GO:0000096 sulfur amino acid metabolic process; GO:0044272 sulfur compound bios…		GO:0042085 5-methyltetrahydropteroyltri-L-glutamate-dependent methyltransferase activity; GO:0008168 methyltransferase activity; GO:0046914 transition metal ion binding; GO:0003824 catalytic activity; GO:0005488 binding; GO:0008172 S-methyltransferase activity; GO:0043167 ion binding; GO:0016741 transferase activity, transferring one-carbon groups; GO:0046872 metal ion binding; GO:0043169 cation …	eus01110 Biosynthesis of secondary metabolites - Eutrema salsugineum; eus01230 Biosynthesis of amino acids - Eutrema salsugineum; eus00450 Selenocompound metabolism - Eutrema salsugineum; eus00270 Cysteine and methionine metabolism - Eutrema salsugineum; eus01100 Metabolic pathways - Eutrema salsugineum;
EUTSA_v10012621mg	0.794	0.032281	LOW QUALITY PROTEIN: glucan endo-1,3-beta-glucosidase 9 [Camelina sativa]	GO:0008152 metabolic process; GO:0005975 carbohydrate metabolic process; GO:0044238 primary metabolic process; GO:0071704 organic substance metabolic process;		GO:1901265 nucleoside phosphate binding; GO:0043167 ion binding; GO:0004553 hydrolase activity, hydrolyzing O-glycosyl compounds; GO:0016787 hydrolase activity; GO:0000166 nucleotide binding; GO:0008270 zinc ion binding; GO:1901363 heterocyclic compound binding; GO:0097159 organic cyclic compound binding; GO:0046914 transition metal ion binding; GO:0003824 catalytic activity; GO:0005488 binding; …
EUTSA_v10021555mg	0.554	0.0061611	Glycoprotein membrane precursor GPI-anchored [Arabidopsis thaliana]		GO:0031224 intrinsic component of membrane; GO:0016020 membrane; GO:0016021 integral component of membrane; GO:0044425 membrane part;
EUTSA_v10001481mg	1.69	0.0114637	Cysteine synthase OS=Eutrema salsugineum OX=72664 GN=EUTSA_v10001481mg PE=3 SV=1	GO:0000097 sulfur amino acid biosynthetic process; GO:0016053 organic acid biosynthetic process; GO:0044699 single-organism process; GO:0009058 biosynthetic process; GO:1901566 organonitrogen compound biosynthetic process; GO:0044237 cellular metabolic process; GO:0000096 sulfur amino acid metabolic process; GO:0044272 sulfur compound biosynthetic process; GO:0071704 organic substance metabolic p…		GO:0016829 lyase activity; GO:0004124 cysteine synthase activity; GO:0016740 transferase activity; GO:0003824 catalytic activity; GO:0016835 carbon-oxygen lyase activity;	eus01110 Biosynthesis of secondary metabolites - Eutrema salsugineum; eus01230 Biosynthesis of amino acids - Eutrema salsugineum; eus00920 Sulfur metabolism - Eutrema salsugineum; eus00270 Cysteine and methionine metabolism - Eutrema salsugineum; eus01200 Carbon metabolism - Eutrema salsugineum; eus01100 Metabolic pathways - Eutrema salsugineum;
EUTSA_v10001367mg	1.727	0.0049004	Methylenetetrahydrofolate reductase OS=Eutrema salsugineum OX=72664 GN=EUTSA_v10001367mg PE=3 SV=1	GO:0006725 cellular aromatic compound metabolic process; GO:0009066 aspartate family amino acid metabolic process; GO:0044699 single-organism process; GO:0035999 tetrahydrofolate interconversion; GO:0044237 cellular metabolic process; GO:0000096 sulfur amino acid metabolic process; GO:0071704 organic substance metabolic process; GO:0008152 metabolic process; GO:0006520 cellular amino acid metabol…		GO:0016645 oxidoreductase activity, acting on the CH-NH group of donors; GO:0016646 oxidoreductase activity, acting on the CH-NH group of donors, NAD or NADP as acceptor; GO:0004489 methylenetetrahydrofolate reductase (NAD(P)H) activity; GO:0003824 catalytic activity; GO:0016491 oxidoreductase activity;	eus00670 One carbon pool by folate - Eutrema salsugineum; eus01200 Carbon metabolism - Eutrema salsugineum; eus01100 Metabolic pathways - Eutrema salsugineum;
EUTSA_v10022888mg	0.8	0.039982	Pathogenesis-related protein 1-like [Raphanus sativus]		GO:0005576 extracellular region;		eus04016 MAPK signaling pathway - plant - Eutrema salsugineum; eus04626 Plant-pathogen interaction - Eutrema salsugineum; eus04075 Plant hormone signal transduction - Eutrema salsugineum;
EUTSA_v10013121mg	1.334	0.0046394	FAD linked oxidase family protein [Arabidopsis lyrata subsp. lyrata]	GO:0044699 single-organism process; GO:0008152 metabolic process; GO:0055114 oxidation-reduction process; GO:0044710 single-organism metabolic process;		GO:0097159 organic cyclic compound binding; GO:1901363 heterocyclic compound binding; GO:0016614 oxidoreductase activity, acting on CH-OH group of donors; GO:1901265 nucleoside phosphate binding; GO:0050660 flavin adenine dinucleotide binding; GO:0003824 catalytic activity; GO:0005488 binding; GO:0043167 ion binding; GO:0043168 anion binding; GO:0000166 nucleotide binding; GO:0048037 cofactor bin…	eus00620 Pyruvate metabolism - Eutrema salsugineum; eus01100 Metabolic pathways - Eutrema salsugineum;
EUTSA_v10003243mg	1.268	0.042337	Malate dehydrogenase OS=Eutrema salsugineum OX=72664 GN=EUTSA_v10003243mg PE=3 SV=1	GO:0072350 tricarboxylic acid metabolic process; GO:0043648 dicarboxylic acid metabolic process; GO:0055114 oxidation-reduction process; GO:0044281 small molecule metabolic process; GO:0006099 tricarboxylic acid cycle; GO:0044763 single-organism cellular process; GO:0044699 single-organism process; GO:0005975 carbohydrate metabolic process; GO:0044238 primary metabolic process; GO:0045333 cellula…		GO:0016614 oxidoreductase activity, acting on CH-OH group of donors; GO:0016616 oxidoreductase activity, acting on the CH-OH group of donors, NAD or NADP as acceptor; GO:0016615 malate dehydrogenase activity; GO:0003824 catalytic activity; GO:0030060 L-malate dehydrogenase activity; GO:0016491 oxidoreductase activity;	eus01110 Biosynthesis of secondary metabolites - Eutrema salsugineum; eus00020 Citrate cycle (TCA cycle) - Eutrema salsugineum; eus00630 Glyoxylate and dicarboxylate metabolism - Eutrema salsugineum; eus00620 Pyruvate metabolism - Eutrema salsugineum; eus00270 Cysteine and methionine metabolism - Eutrema salsugineum; eus01200 Carbon metabolism - Eutrema salsugineum; eus00710 Carbon fixation in ph…
EUTSA_v10016929mg	1.262	0.021459	ATP synthase subunit gamma, mitochondrial [Raphanus sativus]	GO:0009116 nucleoside metabolic process; GO:0042278 purine nucleoside metabolic process; GO:0009167 purine ribonucleoside monophosphate metabolic process; GO:0090662 ATP hydrolysis coupled transmembrane transport; GO:0009117 nucleotide metabolic process; GO:0044699 single-organism process; GO:0046129 purine ribonucleoside biosynthetic process; GO:0009163 nucleoside biosynthetic process; GO:000905…	GO:0045261 proton-transporting ATP synthase complex, catalytic core F(1); GO:0016020 membrane; GO:0098796 membrane protein complex; GO:0044425 membrane part; GO:0044464 cell part; GO:0005622 intracellular; GO:0016469 proton-transporting two-sector ATPase complex; GO:0032991 macromolecular complex; GO:0033178 proton-transporting two-sector ATPase complex, catalytic domain; GO:0044424 intracellular…	GO:0022804 active transmembrane transporter activity; GO:0042625 ATPase coupled ion transmembrane transporter activity; GO:0015075 ion transmembrane transporter activity; GO:0022853 active ion transmembrane transporter activity; GO:0015399 primary active transmembrane transporter activity; GO:0022892 substrate-specific transporter activity; GO:0044769 ATPase activity, coupled to transmembrane mov…	eus00190 Oxidative phosphorylation - Eutrema salsugineum; eus01100 Metabolic pathways - Eutrema salsugineum;
EUTSA_v10012883mg	0.701	0.035655	GTP-binding protein TypA/BipA homolog [Brassica oleracea var. oleracea]			GO:1901265 nucleoside phosphate binding; GO:0001882 nucleoside binding; GO:0043167 ion binding; GO:0016817 hydrolase activity, acting on acid anhydrides; GO:0016787 hydrolase activity; GO:0000166 nucleotide binding; GO:0017111 nucleoside-triphosphatase activity; GO:0097159 organic cyclic compound binding; GO:1901363 heterocyclic compound binding; GO:0032549 ribonucleoside binding; GO:0097367 carb…
EUTSA_v10017841mg	0.599	0.04748	BnaA04g19910D protein species=Brassica napus taxid=3708 gene=BnaA04g19910D(predicted) OS=Eutrema salsugineum OX=72664 GN=EUTSA_v10017841mg PE=4 SV=1	GO:0008152 metabolic process;		GO:0016757 transferase activity, transferring glycosyl groups; GO:0016758 transferase activity, transferring hexosyl groups; GO:0003824 catalytic activity; GO:0016740 transferase activity;
EUTSA_v10013803mg	2.214	0.0053357	Formate dehydrogenase, mitochondrial OS=Eutrema salsugineum OX=72664 GN=EUTSA_v10013803mg PE=3 SV=1	GO:0055114 oxidation-reduction process; GO:0044712 single-organism catabolic process; GO:0044281 small molecule metabolic process; GO:0044763 single-organism cellular process; GO:0072329 monocarboxylic acid catabolic process; GO:0044699 single-organism process; GO:0044282 small molecule catabolic process; GO:0044237 cellular metabolic process; GO:0071704 organic substance metabolic process; GO:00…	GO:0043226 organelle; GO:0043231 intracellular membrane-bounded organelle; GO:0043229 intracellular organelle; GO:0044464 cell part; GO:0005622 intracellular; GO:0005737 cytoplasm; GO:0044424 intracellular part; GO:0043227 membrane-bounded organelle; GO:0005623 cell; GO:0005739 mitochondrion; GO:0044444 cytoplasmic part;	GO:1901265 nucleoside phosphate binding; GO:0016903 oxidoreductase activity, acting on the aldehyde or oxo group of donors; GO:0000166 nucleotide binding; GO:0048037 cofactor binding; GO:0016491 oxidoreductase activity; GO:0016614 oxidoreductase activity, acting on CH-OH group of donors; GO:0016620 oxidoreductase activity, acting on the aldehyde or oxo group of donors, NAD or NADP as acceptor; GO…	eus00630 Glyoxylate and dicarboxylate metabolism - Eutrema salsugineum; eus01200 Carbon metabolism - Eutrema salsugineum; eus01100 Metabolic pathways - Eutrema salsugineum;
EUTSA_v10015085mg	1.517	0.000161354	NADH dehydrogenase [ubiquinone] 1 alpha subcomplex subunit 8-B [Brassica napus]				eus00190 Oxidative phosphorylation - Eutrema salsugineum; eus01100 Metabolic pathways - Eutrema salsugineum;
EUTSA_v10010122mg	1.629	0.021701	Alpha-1,4 glucan phosphorylase OS=Eutrema salsugineum OX=72664 GN=EUTSA_v10010122mg PE=3 SV=1	GO:0008152 metabolic process; GO:0005975 carbohydrate metabolic process; GO:0044238 primary metabolic process; GO:0071704 organic substance metabolic process;		GO:0097159 organic cyclic compound binding; GO:1901363 heterocyclic compound binding; GO:0016758 transferase activity, transferring hexosyl groups; GO:0003824 catalytic activity; GO:0005488 binding; GO:0004645 phosphorylase activity; GO:0043167 ion binding; GO:0016757 transferase activity, transferring glycosyl groups; GO:0043168 anion binding; GO:0048037 cofactor binding; GO:0016740 transferase …	eus00500 Starch and sucrose metabolism - Eutrema salsugineum; eus01110 Biosynthesis of secondary metabolites - Eutrema salsugineum; eus01100 Metabolic pathways - Eutrema salsugineum;
EUTSA_v10000164mg	1.228	0.045158	Chaperone protein dnaJ A6, chloroplastic [Camelina sativa]	GO:0006457 protein folding; GO:0050896 response to stimulus; GO:0006950 response to stress; GO:0009987 cellular process; GO:0009408 response to heat; GO:0009628 response to abiotic stimulus; GO:0009266 response to temperature stimulus;		GO:0005524 ATP binding; GO:0031072 heat shock protein binding; GO:1901265 nucleoside phosphate binding; GO:0001882 nucleoside binding; GO:0043167 ion binding; GO:0005515 protein binding; GO:0000166 nucleotide binding; GO:0097159 organic cyclic compound binding; GO:1901363 heterocyclic compound binding; GO:0032549 ribonucleoside binding; GO:0097367 carbohydrate derivative binding; GO:0032553 ribon…
EUTSA_v10010363mg	0.625	0.00154403	O-Glycosyl hydrolases family 17 protein [Arabidopsis thaliana]	GO:0008152 metabolic process; GO:0005975 carbohydrate metabolic process; GO:0044238 primary metabolic process; GO:0071704 organic substance metabolic process;		GO:0004553 hydrolase activity, hydrolyzing O-glycosyl compounds; GO:0016787 hydrolase activity; GO:0003824 catalytic activity; GO:0016798 hydrolase activity, acting on glycosyl bonds;
EUTSA_v10024927mg	1.445	0.0184229	Glucose-1-phosphate adenylyltransferase OS=Eutrema salsugineum OX=72664 GN=EUTSA_v10024927mg PE=3 SV=1	GO:0005982 starch metabolic process; GO:0016051 carbohydrate biosynthetic process; GO:0000271 polysaccharide biosynthetic process; GO:0044042 glucan metabolic process; GO:0044699 single-organism process; GO:0009058 biosynthetic process; GO:0006112 energy reserve metabolic process; GO:0044237 cellular metabolic process; GO:0044264 cellular polysaccharide metabolic process; GO:0071704 organic subst…	GO:0043226 organelle; GO:0043231 intracellular membrane-bounded organelle; GO:0043229 intracellular organelle; GO:0044464 cell part; GO:0005622 intracellular; GO:0005737 cytoplasm; GO:0044424 intracellular part; GO:0043227 membrane-bounded organelle; GO:0005623 cell; GO:0009536 plastid; GO:0044444 cytoplasmic part; GO:0009507 chloroplast;	GO:0008878 glucose-1-phosphate adenylyltransferase activity; GO:0005524 ATP binding; GO:1901265 nucleoside phosphate binding; GO:0001882 nucleoside binding; GO:0043167 ion binding; GO:0000166 nucleotide binding; GO:0070566 adenylyltransferase activity; GO:0097159 organic cyclic compound binding; GO:1901363 heterocyclic compound binding; GO:0032549 ribonucleoside binding; GO:0097367 carbohydrate d…	eus00520 Amino sugar and nucleotide sugar metabolism - Eutrema salsugineum; eus00500 Starch and sucrose metabolism - Eutrema salsugineum; eus01110 Biosynthesis of secondary metabolites - Eutrema salsugineum; eus01100 Metabolic pathways - Eutrema salsugineum;
EUTSA_v10026029mg	1.676	0.044697	60S ribosomal protein L8 species=Arabidopsis lyrata subsp. lyrata taxid=81972 gene=ARALYDRAFT_491018(predicted) OS=Eutrema salsugineum OX=72664 GN=EUTSA_v10026029mg PE=3 SV=1	GO:0006518 peptide metabolic process; GO:0043043 peptide biosynthetic process; GO:0044267 cellular protein metabolic process; GO:0006807 nitrogen compound metabolic process; GO:0009058 biosynthetic process; GO:0043603 cellular amide metabolic process; GO:0044238 primary metabolic process; GO:1901566 organonitrogen compound biosynthetic process; GO:1901576 organic substance biosynthetic process; G…	GO:0005840 ribosome; GO:0043229 intracellular organelle; GO:0043232 intracellular non-membrane-bounded organelle; GO:0044446 intracellular organelle part; GO:0005737 cytoplasm; GO:0032991 macromolecular complex; GO:0044424 intracellular part; GO:0005623 cell; GO:0044422 organelle part; GO:0043228 non-membrane-bounded organelle; GO:0043226 organelle; GO:0015934 large ribosomal subunit; GO:0044391 …	GO:0097159 organic cyclic compound binding; GO:1901363 heterocyclic compound binding; GO:0003723 RNA binding; GO:0005488 binding; GO:0003676 nucleic acid binding; GO:0005198 structural molecule activity; GO:0003735 structural constituent of ribosome;	eus03010 Ribosome - Eutrema salsugineum;
EUTSA_v10014000mg	1.316	0.041284	Putative fructokinase-7 species=Noccaea caerulescens taxid=107243 gene=GA_TR17581_c0_g1_i1_g.56096(predicted) OS=Eutrema salsugineum OX=72664 GN=EUTSA_v10014000mg PE=3 SV=1	GO:0016310 phosphorylation; GO:0044281 small molecule metabolic process; GO:0044699 single-organism process; GO:0005975 carbohydrate metabolic process; GO:0044238 primary metabolic process; GO:0044237 cellular metabolic process; GO:0006796 phosphate-containing compound metabolic process; GO:0071704 organic substance metabolic process; GO:0044723 single-organism carbohydrate metabolic process; GO:…		GO:0019200 carbohydrate kinase activity; GO:0016301 kinase activity; GO:0016773 phosphotransferase activity, alcohol group as acceptor; GO:0003824 catalytic activity; GO:0004747 ribokinase activity; GO:0016740 transferase activity; GO:0016772 transferase activity, transferring phosphorus-containing groups;	eus00520 Amino sugar and nucleotide sugar metabolism - Eutrema salsugineum; eus00500 Starch and sucrose metabolism - Eutrema salsugineum; eus00051 Fructose and mannose metabolism - Eutrema salsugineum; eus01100 Metabolic pathways - Eutrema salsugineum;
EUTSA_v10021123mg	0.515	0.0115215	Peroxidase OS=Eutrema salsugineum OX=72664 GN=EUTSA_v10021123mg PE=3 SV=1	GO:0006950 response to stress; GO:0055114 oxidation-reduction process; GO:0009636 response to toxic substance; GO:0044699 single-organism process; GO:0050896 response to stimulus; GO:0044237 cellular metabolic process; GO:0008152 metabolic process; GO:0042221 response to chemical; GO:1990748 cellular detoxification; GO:0042743 hydrogen peroxide metabolic process; GO:0072593 reactive oxygen specie…	GO:0005576 extracellular region;	GO:0097159 organic cyclic compound binding; GO:1901363 heterocyclic compound binding; GO:0020037 heme binding; GO:0003824 catalytic activity; GO:0005488 binding; GO:0043167 ion binding; GO:0016209 antioxidant activity; GO:0043169 cation binding; GO:0046872 metal ion binding; GO:0004601 peroxidase activity; GO:0046906 tetrapyrrole binding; GO:0016491 oxidoreductase activity; GO:0016684 oxidoreduct…	eus01110 Biosynthesis of secondary metabolites - Eutrema salsugineum; eus00940 Phenylpropanoid biosynthesis - Eutrema salsugineum; eus01100 Metabolic pathways - Eutrema salsugineum;
EUTSA_v10025296mg	0.763	0.027698	Cystine lyase CORI3-like [Brassica napus]	GO:0044281 small molecule metabolic process; GO:0044763 single-organism cellular process; GO:0006807 nitrogen compound metabolic process; GO:0044699 single-organism process; GO:0009058 biosynthetic process; GO:0044238 primary metabolic process; GO:0044237 cellular metabolic process; GO:0071704 organic substance metabolic process; GO:0008152 metabolic process; GO:0006520 cellular amino acid metabo…		GO:0097159 organic cyclic compound binding; GO:1901363 heterocyclic compound binding; GO:0016769 transferase activity, transferring nitrogenous groups; GO:0003824 catalytic activity; GO:0005488 binding; GO:0043167 ion binding; GO:0043168 anion binding; GO:0008483 transaminase activity; GO:0016740 transferase activity; GO:0048037 cofactor binding; GO:0030170 pyridoxal phosphate binding;	eus00270 Cysteine and methionine metabolism - Eutrema salsugineum; eus01100 Metabolic pathways - Eutrema salsugineum;
EUTSA_v10027346mg	2.034	0.0043593	Glutathione S-transferase family protein [Arabidopsis thaliana]			GO:0005515 protein binding; GO:0005488 binding;
EUTSA_v10021132mg	1.238	0.03332	Polygalacturonase inhibitor 1-like [Camelina sativa]
EUTSA_v10021698mg	0.743	0.03558	MD-2-related lipid recognition domain-containing protein / ML domain-containing protein [Arabidopsis thaliana]	GO:0015918 sterol transport; GO:0046907 intracellular transport; GO:0015850 organic hydroxy compound transport; GO:0006869 lipid transport; GO:0044699 single-organism process; GO:0010876 lipid localization; GO:0071702 organic substance transport; GO:1902582 single-organism intracellular transport; GO:0032366 intracellular sterol transport; GO:0051234 establishment of localization; GO:0051641 cell…	GO:0005623 cell; GO:0005622 intracellular; GO:0044464 cell part;
EUTSA_v10010264mg	0.781	0.0116988	Beta-hexosaminidase OS=Eutrema salsugineum OX=72664 GN=EUTSA_v10010264mg PE=3 SV=1	GO:0008152 metabolic process; GO:0005975 carbohydrate metabolic process; GO:0044238 primary metabolic process; GO:0071704 organic substance metabolic process;		GO:0004563 beta-N-acetylhexosaminidase activity; GO:0004553 hydrolase activity, hydrolyzing O-glycosyl compounds; GO:0016787 hydrolase activity; GO:0003824 catalytic activity; GO:0015929 hexosaminidase activity; GO:0016798 hydrolase activity, acting on glycosyl bonds;	eus00531 Glycosaminoglycan degradation - Eutrema salsugineum; eus00520 Amino sugar and nucleotide sugar metabolism - Eutrema salsugineum; eus00603 Glycosphingolipid biosynthesis - globo and isoglobo series - Eutrema salsugineum; eus00511 Other glycan degradation - Eutrema salsugineum; eus00604 Glycosphingolipid biosynthesis - ganglio series - Eutrema salsugineum; eus01100 Metabolic pathways - Eut…
EUTSA_v10026076mg	3.587	0.000405	Expansin-like B1 [Arabidopsis thaliana]	GO:0019953 sexual reproduction; GO:0000003 reproduction; GO:0022414 reproductive process; GO:0051704 multi-organism process; GO:0044703 multi-organism reproductive process;	GO:0005576 extracellular region;
EUTSA_v10025823mg	0.589	0.0068165	---
EUTSA_v10021128mg	1.533	0.035739	Guanine nucleotide-binding family protein [Arabidopsis lyrata subsp. lyrata]			GO:0005515 protein binding; GO:0005488 binding;
EUTSA_v10020127mg	1.256	0.033464	5-methyltetrahydropteroyltriglutamate--homocysteine methyltransferase 2 [Brassica napus]	GO:0000097 sulfur amino acid biosynthetic process; GO:0016053 organic acid biosynthetic process; GO:0009066 aspartate family amino acid metabolic process; GO:0044699 single-organism process; GO:0009058 biosynthetic process; GO:1901566 organonitrogen compound biosynthetic process; GO:0044237 cellular metabolic process; GO:0000096 sulfur amino acid metabolic process; GO:0044272 sulfur compound bios…		GO:0042085 5-methyltetrahydropteroyltri-L-glutamate-dependent methyltransferase activity; GO:0008168 methyltransferase activity; GO:0046914 transition metal ion binding; GO:0003824 catalytic activity; GO:0005488 binding; GO:0008172 S-methyltransferase activity; GO:0043167 ion binding; GO:0016741 transferase activity, transferring one-carbon groups; GO:0046872 metal ion binding; GO:0043169 cation …	eus01110 Biosynthesis of secondary metabolites - Eutrema salsugineum; eus01230 Biosynthesis of amino acids - Eutrema salsugineum; eus00450 Selenocompound metabolism - Eutrema salsugineum; eus00270 Cysteine and methionine metabolism - Eutrema salsugineum; eus01100 Metabolic pathways - Eutrema salsugineum;
EUTSA_v10020354mg	0.317	0.0064765	Pectinesterase OS=Eutrema salsugineum OX=72664 GN=EUTSA_v10020354mg PE=3 SV=1	GO:0016043 cellular component organization; GO:0010393 galacturonan metabolic process; GO:0043086 negative regulation of catalytic activity; GO:0000272 polysaccharide catabolic process; GO:0044238 primary metabolic process; GO:0005975 carbohydrate metabolic process; GO:0071555 cell wall organization; GO:0042545 cell wall modification; GO:0071704 organic substance metabolic process; GO:0016052 car…	GO:0005618 cell wall; GO:0030312 external encapsulating structure; GO:0005623 cell; GO:0005576 extracellular region; GO:0044464 cell part; GO:0071944 cell periphery;	GO:0045330 aspartyl esterase activity; GO:0052689 carboxylic ester hydrolase activity; GO:0030234 enzyme regulator activity; GO:0003824 catalytic activity; GO:0030599 pectinesterase activity; GO:0016788 hydrolase activity, acting on ester bonds; GO:0016787 hydrolase activity; GO:0004857 enzyme inhibitor activity; GO:0098772 molecular function regulator;	eus00040 Pentose and glucuronate interconversions - Eutrema salsugineum; eus01100 Metabolic pathways - Eutrema salsugineum;
EUTSA_v10001940mg	0.599	0.0036186	Malic enzyme OS=Eutrema salsugineum OX=72664 GN=EUTSA_v10001940mg PE=3 SV=1	GO:0043648 dicarboxylic acid metabolic process; GO:0008152 metabolic process; GO:0055114 oxidation-reduction process; GO:0044710 single-organism metabolic process; GO:0006108 malate metabolic process; GO:0044281 small molecule metabolic process; GO:0019752 carboxylic acid metabolic process; GO:0044763 single-organism cellular process; GO:0044699 single-organism process; GO:0006082 organic acid me…		GO:0004471 malate dehydrogenase (decarboxylating) (NAD+) activity; GO:1901265 nucleoside phosphate binding; GO:0043167 ion binding; GO:0000166 nucleotide binding; GO:0048037 cofactor binding; GO:0016491 oxidoreductase activity; GO:0016614 oxidoreductase activity, acting on CH-OH group of donors; GO:1901363 heterocyclic compound binding; GO:0097159 organic cyclic compound binding; GO:0016616 oxido…	eus00620 Pyruvate metabolism - Eutrema salsugineum; eus01200 Carbon metabolism - Eutrema salsugineum; eus00710 Carbon fixation in photosynthetic organisms - Eutrema salsugineum; eus01100 Metabolic pathways - Eutrema salsugineum;
EUTSA_v10002105mg	1.492	0.0105961	Monothiol glutaredoxin-S12, chloroplastic [Camelina sativa]	GO:0050794 regulation of cellular process; GO:0042592 homeostatic process; GO:0065008 regulation of biological quality; GO:0008152 metabolic process; GO:0050789 regulation of biological process; GO:0055114 oxidation-reduction process; GO:0044710 single-organism metabolic process; GO:0045454 cell redox homeostasis; GO:0044763 single-organism cellular process; GO:0019725 cellular homeostasis; GO:00…	GO:0005623 cell;	GO:0015035 protein disulfide oxidoreductase activity; GO:0016667 oxidoreductase activity, acting on a sulfur group of donors; GO:0015036 disulfide oxidoreductase activity; GO:0009055 electron carrier activity; GO:0003824 catalytic activity; GO:0016491 oxidoreductase activity;
EUTSA_v10019886mg	1.665	0.0315	Clathrin heavy chain OS=Eutrema salsugineum OX=72664 GN=EUTSA_v10019886mg PE=3 SV=1	GO:0046907 intracellular transport; GO:0016192 vesicle-mediated transport; GO:0071702 organic substance transport; GO:0015031 protein transport; GO:0051641 cellular localization; GO:0051234 establishment of localization; GO:0006810 transport; GO:0045184 establishment of protein localization; GO:0070727 cellular macromolecule localization; GO:0051649 establishment of localization in cell; GO:00068…	GO:0030658 transport vesicle membrane; GO:0016020 membrane; GO:0030130 clathrin coat of trans-Golgi network vesicle; GO:0031410 cytoplasmic vesicle; GO:0031090 organelle membrane; GO:0071944 cell periphery; GO:0098796 membrane protein complex; GO:0005737 cytoplasm; GO:0031982 vesicle; GO:0030660 Golgi-associated vesicle membrane; GO:0044433 cytoplasmic vesicle part; GO:0032991 macromolecular comp…	GO:0005515 protein binding; GO:0005198 structural molecule activity; GO:0005488 binding;	eus04144 Endocytosis - Eutrema salsugineum;
EUTSA_v10021592mg	0.482	0.0104353	Putative gamma-glutamylcyclotransferase At3g02910 [Brassica napus]
EUTSA_v10017319mg	1.558	0.0061822	Glutathione peroxidase OS=Eutrema salsugineum OX=72664 GN=EUTSA_v10017319mg PE=3 SV=1	GO:0008152 metabolic process; GO:1990748 cellular detoxification; GO:0042221 response to chemical; GO:0006950 response to stress; GO:0055114 oxidation-reduction process; GO:0044710 single-organism metabolic process; GO:0009636 response to toxic substance; GO:0006979 response to oxidative stress; GO:0044699 single-organism process; GO:0098869 cellular oxidant detoxification; GO:0050896 response to…		GO:0016209 antioxidant activity; GO:0004601 peroxidase activity; GO:0004602 glutathione peroxidase activity; GO:0003824 catalytic activity; GO:0016491 oxidoreductase activity; GO:0016684 oxidoreductase activity, acting on peroxide as acceptor;	eus00590 Arachidonic acid metabolism - Eutrema salsugineum; eus00480 Glutathione metabolism - Eutrema salsugineum; eus01100 Metabolic pathways - Eutrema salsugineum;
EUTSA_v10016427mg	1.451	0.025697	Chaperonin CPN60, mitochondrial [Brassica oleracea var. oleracea]	GO:0006457 protein folding; GO:0009987 cellular process; GO:0042026 protein refolding;	GO:0044424 intracellular part; GO:0005623 cell; GO:0044464 cell part; GO:0005622 intracellular; GO:0005737 cytoplasm;	GO:0005524 ATP binding; GO:1901265 nucleoside phosphate binding; GO:0001882 nucleoside binding; GO:0043167 ion binding; GO:0000166 nucleotide binding; GO:0097159 organic cyclic compound binding; GO:1901363 heterocyclic compound binding; GO:0032549 ribonucleoside binding; GO:0097367 carbohydrate derivative binding; GO:0032553 ribonucleotide binding; GO:0005488 binding; GO:0032550 purine ribonucleo…	eus03018 RNA degradation - Eutrema salsugineum;
EUTSA_v10019955mg	0.815	0.0125356	ATPREP1 species=Arabidopsis lyrata subsp. lyrata taxid=81972 gene=ARALYDRAFT_479430(predicted) OS=Eutrema salsugineum OX=72664 GN=EUTSA_v10019955mg PE=4 SV=1	GO:0006508 proteolysis; GO:0008152 metabolic process; GO:0043170 macromolecule metabolic process; GO:0019538 protein metabolic process; GO:0044238 primary metabolic process; GO:0071704 organic substance metabolic process;		GO:0046872 metal ion binding; GO:0043169 cation binding; GO:0003824 catalytic activity; GO:0005488 binding; GO:0043167 ion binding;
EUTSA_v10018160mg	1.438	0.0143805	Glycosyl hydrolase family 3 protein [Arabidopsis lyrata subsp. lyrata]	GO:0008152 metabolic process; GO:0005975 carbohydrate metabolic process; GO:0044238 primary metabolic process; GO:0071704 organic substance metabolic process;		GO:0004553 hydrolase activity, hydrolyzing O-glycosyl compounds; GO:0016787 hydrolase activity; GO:0003824 catalytic activity; GO:0016798 hydrolase activity, acting on glycosyl bonds;
EUTSA_v10025494mg	0.6	0.0104163	Cysteine protease RD19A-like [Camelina sativa]	GO:0006508 proteolysis; GO:0008152 metabolic process; GO:0043170 macromolecule metabolic process; GO:0019538 protein metabolic process; GO:0044238 primary metabolic process; GO:0071704 organic substance metabolic process;		GO:0070011 peptidase activity, acting on L-amino acid peptides; GO:0008234 cysteine-type peptidase activity; GO:0008233 peptidase activity; GO:0016787 hydrolase activity; GO:0003824 catalytic activity;
EUTSA_v10020583mg	1.615	0.045063	Galactokinase species=Noccaea caerulescens taxid=107243 gene=LC_TR9072_c0_g1_i1_g.32641(predicted) OS=Eutrema salsugineum OX=72664 GN=EUTSA_v10020583mg PE=4 SV=1	GO:0016310 phosphorylation; GO:0044281 small molecule metabolic process; GO:0044699 single-organism process; GO:0005975 carbohydrate metabolic process; GO:0044238 primary metabolic process; GO:0044237 cellular metabolic process; GO:0006796 phosphate-containing compound metabolic process; GO:0071704 organic substance metabolic process; GO:0044723 single-organism carbohydrate metabolic process; GO:…	GO:0044424 intracellular part; GO:0005623 cell; GO:0044464 cell part; GO:0005622 intracellular; GO:0005737 cytoplasm;	GO:0005524 ATP binding; GO:1901265 nucleoside phosphate binding; GO:0016773 phosphotransferase activity, alcohol group as acceptor; GO:0001882 nucleoside binding; GO:0043167 ion binding; GO:0000166 nucleotide binding; GO:0097159 organic cyclic compound binding; GO:1901363 heterocyclic compound binding; GO:0032549 ribonucleoside binding; GO:0019200 carbohydrate kinase activity; GO:0097367 carbohyd…
EUTSA_v10017304mg	1.96	0.025282	60S ribosomal protein L18a OS=Eutrema salsugineum OX=72664 GN=EUTSA_v10017304mg PE=3 SV=1	GO:0006518 peptide metabolic process; GO:0043043 peptide biosynthetic process; GO:0044267 cellular protein metabolic process; GO:0006807 nitrogen compound metabolic process; GO:0009058 biosynthetic process; GO:0043603 cellular amide metabolic process; GO:0044238 primary metabolic process; GO:1901566 organonitrogen compound biosynthetic process; GO:1901576 organic substance biosynthetic process; G…	GO:0005840 ribosome; GO:0043226 organelle; GO:0043229 intracellular organelle; GO:0043232 intracellular non-membrane-bounded organelle; GO:0044464 cell part; GO:0005622 intracellular; GO:0005737 cytoplasm; GO:0032991 macromolecular complex; GO:0044424 intracellular part; GO:1990904 ribonucleoprotein complex; GO:0005623 cell; GO:0030529 intracellular ribonucleoprotein complex; GO:0044444 cytoplasm…	GO:0003735 structural constituent of ribosome; GO:0005198 structural molecule activity;	eus03010 Ribosome - Eutrema salsugineum;
EUTSA_v10025683mg	1.472	0.0028185	Peroxidase OS=Eutrema salsugineum OX=72664 GN=EUTSA_v10025683mg PE=3 SV=1	GO:0006950 response to stress; GO:0055114 oxidation-reduction process; GO:0009636 response to toxic substance; GO:0044699 single-organism process; GO:0050896 response to stimulus; GO:0044237 cellular metabolic process; GO:0008152 metabolic process; GO:0042221 response to chemical; GO:1990748 cellular detoxification; GO:0042743 hydrogen peroxide metabolic process; GO:0072593 reactive oxygen specie…	GO:0005576 extracellular region;	GO:0097159 organic cyclic compound binding; GO:1901363 heterocyclic compound binding; GO:0020037 heme binding; GO:0003824 catalytic activity; GO:0005488 binding; GO:0043167 ion binding; GO:0016209 antioxidant activity; GO:0043169 cation binding; GO:0046872 metal ion binding; GO:0004601 peroxidase activity; GO:0046906 tetrapyrrole binding; GO:0016491 oxidoreductase activity; GO:0016684 oxidoreduct…	eus01110 Biosynthesis of secondary metabolites - Eutrema salsugineum; eus00940 Phenylpropanoid biosynthesis - Eutrema salsugineum; eus01100 Metabolic pathways - Eutrema salsugineum;
EUTSA_v10024387mg	2.091	0.0062626	Beta-galactosidase OS=Eutrema salsugineum OX=72664 GN=EUTSA_v10024387mg PE=3 SV=1	GO:0008152 metabolic process; GO:0005975 carbohydrate metabolic process; GO:0044238 primary metabolic process; GO:0071704 organic substance metabolic process;		GO:0015925 galactosidase activity; GO:0003824 catalytic activity; GO:0005488 binding; GO:0016798 hydrolase activity, acting on glycosyl bonds; GO:0030246 carbohydrate binding; GO:0004553 hydrolase activity, hydrolyzing O-glycosyl compounds; GO:0016787 hydrolase activity; GO:0004565 beta-galactosidase activity;
EUTSA_v10002004mg	1.363	0.030515	4-(Cytidine 5'-phospho)-2-C-methyl-D-erithritol kinase species=Lepidium apetalum taxid=153459(predicted) OS=Eutrema salsugineum OX=72664 GN=EUTSA_v10002004mg PE=3 SV=1	GO:0016310 phosphorylation; GO:0006720 isoprenoid metabolic process; GO:0044711 single-organism biosynthetic process; GO:0044763 single-organism cellular process; GO:0044699 single-organism process; GO:0044255 cellular lipid metabolic process; GO:0009058 biosynthetic process; GO:0044238 primary metabolic process; GO:1901576 organic substance biosynthetic process; GO:0044237 cellular metabolic pro…		GO:0005524 ATP binding; GO:1901265 nucleoside phosphate binding; GO:0016773 phosphotransferase activity, alcohol group as acceptor; GO:0050515 4-(cytidine 5'-diphospho)-2-C-methyl-D-erythritol kinase activity; GO:0001882 nucleoside binding; GO:0043167 ion binding; GO:0000166 nucleotide binding; GO:0097159 organic cyclic compound binding; GO:1901363 heterocyclic compound binding; GO:0032549 ribonu…	eus01110 Biosynthesis of secondary metabolites - Eutrema salsugineum; eus00900 Terpenoid backbone biosynthesis - Eutrema salsugineum; eus01100 Metabolic pathways - Eutrema salsugineum;
EUTSA_v10023742mg	1.21	0.016604	Ferredoxin OS=Eutrema salsugineum OX=72664 GN=EUTSA_v10023742mg PE=3 SV=1	GO:0008152 metabolic process; GO:0006091 generation of precursor metabolites and energy; GO:0044710 single-organism metabolic process; GO:0055114 oxidation-reduction process; GO:0044763 single-organism cellular process; GO:0022900 electron transport chain; GO:0044699 single-organism process; GO:0044237 cellular metabolic process; GO:0009987 cellular process;		GO:0009055 electron carrier activity; GO:0051537 2 iron, 2 sulfur cluster binding; GO:0005488 binding; GO:0051536 iron-sulfur cluster binding; GO:0051540 metal cluster binding;	eus00195 Photosynthesis - Eutrema salsugineum;
EUTSA_v10023514mg	1.488	0.033862	Pyruvate dehydrogenase E1 component subunit alpha OS=Eutrema salsugineum OX=72664 GN=EUTSA_v10023514mg PE=4 SV=1	GO:0051188 cofactor biosynthetic process; GO:0044699 single-organism process; GO:0009058 biosynthetic process; GO:0044237 cellular metabolic process; GO:0035384 thioester biosynthetic process; GO:0044272 sulfur compound biosynthetic process; GO:0071704 organic substance metabolic process; GO:0006085 acetyl-CoA biosynthetic process; GO:0006090 pyruvate metabolic process; GO:0008152 metabolic proce…	GO:0043231 intracellular membrane-bounded organelle; GO:0043226 organelle; GO:0043229 intracellular organelle; GO:0044464 cell part; GO:0005622 intracellular; GO:0044424 intracellular part; GO:0043227 membrane-bounded organelle; GO:0005623 cell;	GO:0004738 pyruvate dehydrogenase activity; GO:0004739 pyruvate dehydrogenase (acetyl-transferring) activity; GO:0003824 catalytic activity; GO:0016624 oxidoreductase activity, acting on the aldehyde or oxo group of donors, disulfide as acceptor; GO:0016491 oxidoreductase activity; GO:0016903 oxidoreductase activity, acting on the aldehyde or oxo group of donors;	eus01110 Biosynthesis of secondary metabolites - Eutrema salsugineum; eus00020 Citrate cycle (TCA cycle) - Eutrema salsugineum; eus00620 Pyruvate metabolism - Eutrema salsugineum; eus01200 Carbon metabolism - Eutrema salsugineum; eus00010 Glycolysis / Gluconeogenesis - Eutrema salsugineum; eus01100 Metabolic pathways - Eutrema salsugineum;
EUTSA_v10025302mg	0.692	0.0049187	Lipid transfer protein EARLI 1 species=Noccaea caerulescens taxid=107243 gene=GA_TR6021_c0_g1_i1_g.19824(predicted) OS=Eutrema salsugineum OX=72664 GN=EUTSA_v10025302mg PE=4 SV=1
EUTSA_v10016591mg	1.624	0.025938	Zinc finger CCCH domain-containing protein 25 species=Arabidopsis thaliana taxid=3702 gene=At2g29580(predicted) OS=Eutrema salsugineum OX=72664 GN=EUTSA_v10016591mg PE=4 SV=1			GO:0097159 organic cyclic compound binding; GO:1901363 heterocyclic compound binding; GO:1901265 nucleoside phosphate binding; GO:0005488 binding; GO:0003676 nucleic acid binding; GO:0043167 ion binding; GO:0043169 cation binding; GO:0046872 metal ion binding; GO:0000166 nucleotide binding; GO:0036094 small molecule binding;	eus03040 Spliceosome - Eutrema salsugineum;
EUTSA_v10024796mg	1.787	0.026696	Pectin acetylesterase OS=Eutrema salsugineum OX=72664 GN=EUTSA_v10024796mg PE=3 SV=1	GO:0071554 cell wall organization or biogenesis; GO:0016043 cellular component organization; GO:0071555 cell wall organization; GO:0009987 cellular process; GO:0045229 external encapsulating structure organization; GO:0071840 cellular component organization or biogenesis;	GO:0005618 cell wall; GO:0030312 external encapsulating structure; GO:0005623 cell; GO:0005576 extracellular region; GO:0044464 cell part; GO:0071944 cell periphery;	GO:0016787 hydrolase activity; GO:0003824 catalytic activity;
EUTSA_v10017148mg	1.437	0.0130241	BnaA05g11250D protein species=Brassica napus taxid=3708 gene=BnaA05g11250D(predicted) OS=Eutrema salsugineum OX=72664 GN=EUTSA_v10017148mg PE=4 SV=1	GO:0006518 peptide metabolic process; GO:0043043 peptide biosynthetic process; GO:0044267 cellular protein metabolic process; GO:0006807 nitrogen compound metabolic process; GO:0009058 biosynthetic process; GO:0043603 cellular amide metabolic process; GO:0044238 primary metabolic process; GO:1901566 organonitrogen compound biosynthetic process; GO:1901576 organic substance biosynthetic process; G…	GO:0005840 ribosome; GO:0043229 intracellular organelle; GO:0043232 intracellular non-membrane-bounded organelle; GO:0015935 small ribosomal subunit; GO:0044446 intracellular organelle part; GO:0005737 cytoplasm; GO:0032991 macromolecular complex; GO:0044424 intracellular part; GO:0005623 cell; GO:0044422 organelle part; GO:0043228 non-membrane-bounded organelle; GO:0043226 organelle; GO:0044391 …	GO:0097159 organic cyclic compound binding; GO:1901363 heterocyclic compound binding; GO:0003723 RNA binding; GO:0005488 binding; GO:0003676 nucleic acid binding; GO:0005198 structural molecule activity; GO:0003735 structural constituent of ribosome;	eus03010 Ribosome - Eutrema salsugineum;
EUTSA_v10026483mg	1.215	0.0122845	Ferredoxin OS=Eutrema salsugineum OX=72664 GN=EUTSA_v10026483mg PE=3 SV=1	GO:0008152 metabolic process; GO:0006091 generation of precursor metabolites and energy; GO:0044710 single-organism metabolic process; GO:0055114 oxidation-reduction process; GO:0044763 single-organism cellular process; GO:0022900 electron transport chain; GO:0044699 single-organism process; GO:0044237 cellular metabolic process; GO:0009987 cellular process;		GO:0009055 electron carrier activity; GO:0051537 2 iron, 2 sulfur cluster binding; GO:0005488 binding; GO:0051536 iron-sulfur cluster binding; GO:0051540 metal cluster binding;	eus00195 Photosynthesis - Eutrema salsugineum;
EUTSA_v10025739mg	0.832	0.0054369	PGR5-like protein 1A, chloroplastic isoform X1 [Brassica rapa]		GO:0031224 intrinsic component of membrane; GO:0016020 membrane; GO:0016021 integral component of membrane; GO:0044425 membrane part;
EUTSA_v10017125mg	1.478	0.0025186	aconitase C-terminal domain-containing protein [Arabidopsis lyrata subsp. lyrata]	GO:0008152 metabolic process;			eus01110 Biosynthesis of secondary metabolites - Eutrema salsugineum; eus01210 2-Oxocarboxylic acid metabolism - Eutrema salsugineum; eus00966 Glucosinolate biosynthesis - Eutrema salsugineum; eus00770 Pantothenate and CoA biosynthesis - Eutrema salsugineum; eus01100 Metabolic pathways - Eutrema salsugineum;
EUTSA_v10026741mg	1.781	0.030336	40S ribosomal protein S29-like [Brassica napus]	GO:0006518 peptide metabolic process; GO:0043043 peptide biosynthetic process; GO:0044267 cellular protein metabolic process; GO:0006807 nitrogen compound metabolic process; GO:0009058 biosynthetic process; GO:0043603 cellular amide metabolic process; GO:0044238 primary metabolic process; GO:1901566 organonitrogen compound biosynthetic process; GO:1901576 organic substance biosynthetic process; G…	GO:0005840 ribosome; GO:0043226 organelle; GO:0043229 intracellular organelle; GO:0043232 intracellular non-membrane-bounded organelle; GO:0044464 cell part; GO:0005622 intracellular; GO:0005737 cytoplasm; GO:0032991 macromolecular complex; GO:0044424 intracellular part; GO:1990904 ribonucleoprotein complex; GO:0005623 cell; GO:0030529 intracellular ribonucleoprotein complex; GO:0044444 cytoplasm…	GO:0003735 structural constituent of ribosome; GO:0005198 structural molecule activity;	eus03010 Ribosome - Eutrema salsugineum;
EUTSA_v10026489mg	1.318	0.042478	BnaA01g13350D protein species=Brassica napus taxid=3708 gene=BnaC01g15480D(predicted) OS=Eutrema salsugineum OX=72664 GN=EUTSA_v10026489mg PE=4 SV=1	GO:0006952 defense response; GO:0050896 response to stimulus; GO:0006950 response to stress; GO:0009607 response to biotic stimulus;
EUTSA_v10007845mg	1.509	0.045799	S-adenosylmethionine synthase OS=Eutrema salsugineum OX=72664 GN=EUTSA_v10007845mg PE=3 SV=1	GO:0051188 cofactor biosynthetic process; GO:0006790 sulfur compound metabolic process; GO:0046500 S-adenosylmethionine metabolic process; GO:0044281 small molecule metabolic process; GO:0044763 single-organism cellular process; GO:0044699 single-organism process; GO:0006732 coenzyme metabolic process; GO:0009058 biosynthetic process; GO:1901576 organic substance biosynthetic process; GO:0044237 …		GO:0005524 ATP binding; GO:1901265 nucleoside phosphate binding; GO:0001882 nucleoside binding; GO:0043167 ion binding; GO:0000166 nucleotide binding; GO:0004478 methionine adenosyltransferase activity; GO:0097159 organic cyclic compound binding; GO:1901363 heterocyclic compound binding; GO:0032549 ribonucleoside binding; GO:0097367 carbohydrate derivative binding; GO:0003824 catalytic activity; …	eus01110 Biosynthesis of secondary metabolites - Eutrema salsugineum; eus01230 Biosynthesis of amino acids - Eutrema salsugineum; eus00270 Cysteine and methionine metabolism - Eutrema salsugineum; eus01100 Metabolic pathways - Eutrema salsugineum;
EUTSA_v10002592mg	0.734	0.0194998	GDSL esterase/lipase At2g04570 [Brassica napus]			GO:0016787 hydrolase activity; GO:0003824 catalytic activity; GO:0016788 hydrolase activity, acting on ester bonds;
EUTSA_v10001439mg	0.683	0.0078155	Mitogen-activated protein kinase OS=Eutrema salsugineum OX=72664 GN=EUTSA_v10001439mg PE=3 SV=1	GO:0023014 signal transduction by protein phosphorylation; GO:0050794 regulation of cellular process; GO:0044700 single organism signaling; GO:0051716 cellular response to stimulus; GO:0016310 phosphorylation; GO:0035556 intracellular signal transduction; GO:0044267 cellular protein metabolic process; GO:0044763 single-organism cellular process; GO:0044699 single-organism process; GO:0044238 prim…	GO:0005623 cell; GO:0005622 intracellular; GO:0044464 cell part;	GO:0005524 ATP binding; GO:1901265 nucleoside phosphate binding; GO:0016773 phosphotransferase activity, alcohol group as acceptor; GO:0001882 nucleoside binding; GO:0043167 ion binding; GO:0004672 protein kinase activity; GO:0000166 nucleotide binding; GO:0004702 signal transducer, downstream of receptor, with serine/threonine kinase activity; GO:0004871 signal transducer activity; GO:0004707 MA…	eus04016 MAPK signaling pathway - plant - Eutrema salsugineum; eus04075 Plant hormone signal transduction - Eutrema salsugineum;
EUTSA_v10014721mg	2.21	0.032222	Translation machinery-associated protein 22 OS=Eutrema salsugineum OX=72664 GN=EUTSA_v10014721mg PE=3 SV=1	GO:0006518 peptide metabolic process; GO:0043043 peptide biosynthetic process; GO:0044267 cellular protein metabolic process; GO:0006807 nitrogen compound metabolic process; GO:0009058 biosynthetic process; GO:0043603 cellular amide metabolic process; GO:0044238 primary metabolic process; GO:1901566 organonitrogen compound biosynthetic process; GO:0044237 cellular metabolic process; GO:1901576 or…	GO:0005840 ribosome; GO:0043226 organelle; GO:0043229 intracellular organelle; GO:0043232 intracellular non-membrane-bounded organelle; GO:0044464 cell part; GO:0005622 intracellular; GO:0005737 cytoplasm; GO:0032991 macromolecular complex; GO:0044424 intracellular part; GO:1990904 ribonucleoprotein complex; GO:0005623 cell; GO:0030529 intracellular ribonucleoprotein complex; GO:0044444 cytoplasm…	GO:0097159 organic cyclic compound binding; GO:1901363 heterocyclic compound binding; GO:0003723 RNA binding; GO:0008135 translation factor activity, RNA binding; GO:0005488 binding; GO:0003676 nucleic acid binding; GO:0003743 translation initiation factor activity;
EUTSA_v10013021mg	0.581	0.0139594	low-temperature-induced 65 kDa protein-like [Brassica napus]
EUTSA_v10021201mg	1.272	0.048596	YbaK/aminoacyl-tRNA synthetase-associated domain-containing protein species=Arabidopsis thaliana taxid=3702 gene=At1g44835(predicted) OS=Eutrema salsugineum OX=72664 GN=EUTSA_v10021201mg PE=4 SV=1	GO:0050794 regulation of cellular process; GO:0010468 regulation of gene expression; GO:0065008 regulation of biological quality; GO:0006448 regulation of translational elongation; GO:0031326 regulation of cellular biosynthetic process; GO:0080090 regulation of primary metabolic process; GO:0006450 regulation of translational fidelity; GO:0060255 regulation of macromolecule metabolic process; GO:…		GO:0002161 aminoacyl-tRNA editing activity; GO:0016787 hydrolase activity; GO:0052689 carboxylic ester hydrolase activity; GO:0003824 catalytic activity; GO:0016788 hydrolase activity, acting on ester bonds;
EUTSA_v10021148mg	1.228	0.035918	Glutamyl-tRNA reductase-binding protein, chloroplastic species=Noccaea caerulescens taxid=107243 gene=GA_TR13920_c0_g1_i1_g.43759(predicted) OS=Eutrema salsugineum OX=72664 GN=EUTSA_v10021148mg PE=4 SV=1	GO:0044699 single-organism process; GO:0008152 metabolic process; GO:0055114 oxidation-reduction process; GO:0044710 single-organism metabolic process;		GO:0097159 organic cyclic compound binding; GO:1901363 heterocyclic compound binding; GO:0097367 carbohydrate derivative binding; GO:1901265 nucleoside phosphate binding; GO:0003824 catalytic activity; GO:0032553 ribonucleotide binding; GO:0005488 binding; GO:0043167 ion binding; GO:0043168 anion binding; GO:0000166 nucleotide binding; GO:0010181 FMN binding; GO:0048037 cofactor binding; GO:00164…
EUTSA_v10021099mg	1.874	0.037602	3-hydroxyacyl-CoA dehydrogenase family protein [Arabidopsis thaliana]	GO:0055114 oxidation-reduction process; GO:0044281 small molecule metabolic process; GO:0044763 single-organism cellular process; GO:0044699 single-organism process; GO:0044255 cellular lipid metabolic process; GO:0006631 fatty acid metabolic process; GO:0044238 primary metabolic process; GO:0044237 cellular metabolic process; GO:0071704 organic substance metabolic process; GO:0008152 metabolic p…		GO:1901265 nucleoside phosphate binding; GO:0043167 ion binding; GO:0070403 NAD+ binding; GO:0000166 nucleotide binding; GO:0048037 cofactor binding; GO:0016491 oxidoreductase activity; GO:1901363 heterocyclic compound binding; GO:0097159 organic cyclic compound binding; GO:0016614 oxidoreductase activity, acting on CH-OH group of donors; GO:0016616 oxidoreductase activity, acting on the CH-OH gr…	eus00360 Phenylalanine metabolism - Eutrema salsugineum; eus00650 Butanoate metabolism - Eutrema salsugineum; eus01200 Carbon metabolism - Eutrema salsugineum; eus01100 Metabolic pathways - Eutrema salsugineum;
EUTSA_v10021014mg	1.381	0.039883	UDP-arabinopyranose mutase 1-like [Raphanus sativus]	GO:0016051 carbohydrate biosynthetic process; GO:0044711 single-organism biosynthetic process; GO:0006073 cellular glucan metabolic process; GO:0000271 polysaccharide biosynthetic process; GO:0030243 cellulose metabolic process; GO:0044042 glucan metabolic process; GO:0044763 single-organism cellular process; GO:0044699 single-organism process; GO:0033692 cellular polysaccharide biosynthetic proc…		GO:0016853 isomerase activity; GO:0016866 intramolecular transferase activity; GO:0003824 catalytic activity;	eus00520 Amino sugar and nucleotide sugar metabolism - Eutrema salsugineum; eus01100 Metabolic pathways - Eutrema salsugineum;
EUTSA_v10017239mg	1.315	0.0075552	40S ribosomal protein S5-1-like [Brassica napus]	GO:0006518 peptide metabolic process; GO:0043043 peptide biosynthetic process; GO:0044267 cellular protein metabolic process; GO:0006807 nitrogen compound metabolic process; GO:0009058 biosynthetic process; GO:0043603 cellular amide metabolic process; GO:0044238 primary metabolic process; GO:1901566 organonitrogen compound biosynthetic process; GO:1901576 organic substance biosynthetic process; G…	GO:0005840 ribosome; GO:0043229 intracellular organelle; GO:0043232 intracellular non-membrane-bounded organelle; GO:0015935 small ribosomal subunit; GO:0044446 intracellular organelle part; GO:0005737 cytoplasm; GO:0032991 macromolecular complex; GO:0044424 intracellular part; GO:0005623 cell; GO:0044422 organelle part; GO:0043228 non-membrane-bounded organelle; GO:0043226 organelle; GO:0044391 …	GO:0097159 organic cyclic compound binding; GO:1901363 heterocyclic compound binding; GO:0003723 RNA binding; GO:0005488 binding; GO:0003676 nucleic acid binding; GO:0005198 structural molecule activity; GO:0003735 structural constituent of ribosome;	eus03010 Ribosome - Eutrema salsugineum;
EUTSA_v10024932mg	1.219	0.039078	Catalase OS=Eutrema salsugineum OX=72664 GN=EUTSA_v10024932mg PE=3 SV=1	GO:0006950 response to stress; GO:0055114 oxidation-reduction process; GO:0009636 response to toxic substance; GO:0044699 single-organism process; GO:0050896 response to stimulus; GO:0044237 cellular metabolic process; GO:0008152 metabolic process; GO:0042221 response to chemical; GO:1990748 cellular detoxification; GO:0042743 hydrogen peroxide metabolic process; GO:0072593 reactive oxygen specie…		GO:0097159 organic cyclic compound binding; GO:1901363 heterocyclic compound binding; GO:0020037 heme binding; GO:0003824 catalytic activity; GO:0005488 binding; GO:0043167 ion binding; GO:0016209 antioxidant activity; GO:0043169 cation binding; GO:0046872 metal ion binding; GO:0004096 catalase activity; GO:0004601 peroxidase activity; GO:0046906 tetrapyrrole binding; GO:0016491 oxidoreductase ac…	eus01110 Biosynthesis of secondary metabolites - Eutrema salsugineum; eus04146 Peroxisome - Eutrema salsugineum; eus04016 MAPK signaling pathway - plant - Eutrema salsugineum; eus00630 Glyoxylate and dicarboxylate metabolism - Eutrema salsugineum; eus01200 Carbon metabolism - Eutrema salsugineum; eus00380 Tryptophan metabolism - Eutrema salsugineum; eus01100 Metabolic pathways - Eutrema salsugine…
EUTSA_v10026457mg	1.22	0.0076804	Uncharacterized LOC103649536 [Zea mays]
